# Supplementary material for: Anemia in tuberculosis cases: A biomarker of severity?
Source: PLoS One. 2021 Feb 2;16(2):e0245458. doi: 10.1371/journal.pone.0245458 (PMC7853529; doi:10.1371/journal.pone.0245458)
Supplement: S2 Data — (XLSX) [file pone.0245458.s002.xlsx]

## Sheet: DATA_ANEMIA_TB_FINAL
ID	age	age_categ	sex	race	race_categ	schooling	scooling_categ	marit_status_com	income	income_categ	slum_or_not	smoking	drug_use_1	marijuana	Crack	cocaine	heroin	hashish	ecstasy	others_drugs	weight	height	BMI	BMI_categ	karnofsky_score	Karnofsk_categ	diagnosis	clin_form_categ	clin_form_cate_1	clin_form_severity	smear_diag	smear_pos_neg	Xpert	culture	biolog_sample	diag_Myco_tuberc	alcohol_use	weigh_loss_history	weight_loss_greater_10	albumin	C_reactive_protein	RBC_count	hematócrit	hb	MCV	MCH	MCHC	leucocytes	neutrophils
1	22	18-35	female	white	white	complete high school	high school + university	without companion	999	999	999	never	never used	no	no	no	no	no	no	no	50.7	1.68	17.98	≥ 18,5	100	90 or 100	mycobacteriological	pulmonary-pleural-laryngeal	Pleuropulmonar	pulmonary-pleural-laryngeal	negative	neg	positive	M. tuberculosis	induced sputum	yes	current	No	no	3.7	0.9	4.79	42.1	13.3	87.9	27.8	31.6	8490	5688
2	51	>49	male	white	white	complete high school	high school + university	married	3	>2MW	not slum	current	never used	no	no	no	no	no	no	no	58	1.69	20.28	≥ 18,5	90	90 or 100	mycobacteriological	pulmonary-pleural-laryngeal	Pleuropulmonar	pulmonary-pleural-laryngeal	negative	neg	positive	M. tuberculosis	sputum	yes	Never	No	no	3.5	999	5.19	43.6	14.9	84	28.7	34.2	8330	5414
3	30	18-35	male	white	white	incomplete high school	complete elementary	married	999	999	not slum	quit	use or used	no	no	yes	no	no	no	no	75.9	1.84	22.42	≥ 18,5	100	90 or 100	mycobacteriological	pulmonary-pleural-laryngeal	Pleuropulmonar	pulmonary-pleural-laryngeal	1+ou<1	pos	positive	not made or contaminated	induced sputum	yes	current	yes	no	3.2	999	5.07	39.6	13	78.1	25.6	32.8	7720	4632
4	24	18-35	male	white	white	incomplete high school	complete elementary	married	3	>2MW	not applicable	never	never used	no	no	no	no	no	no	no	77	1.83	23	≥ 18,5	80	≤ 80	clinical radiological	pulmonary-pleural-laryngeal	Pleuropulmonar	pulmonary-pleural-laryngeal	negative	neg	negative	negative	induced sputum	no	quit	yes	yes	4.2	0.2	5.51	45.6	15.4	82.8	27.9	33.8	3640	1346
5	57	>49	male	white	white	incomplete high school	complete elementary	married	3	>2MW	not slum	quit	never used	no	no	no	no	no	no	no	78.6	1.77	25.09	≥ 18,5	80	≤ 80	mycobacteriological	pulmonary-pleural-laryngeal	Pleuropulmonar	pulmonary-pleural-laryngeal	1+ou<1	pos	positive	M. tuberculosis	sputum	yes	quit	yes	yes	3.7	6.5	5.18	41.1	13.3	79.3	25.7	32.4	8000	5440
6	52	>49	male	white	white	incomplete elementary	none + incomplete elementary	married	1.8	0-2 MW	slum	quit	never used	no	no	no	no	no	no	no	56.2	1.7	19.45	≥ 18,5	80	≤ 80	mycobacteriological	pulmonary-pleural-laryngeal	Pleuropulmonar	pulmonary-pleural-laryngeal	1+ou<1	pos	positive	M. tuberculosis	induced sputum	yes	quit	yes	yes	3.9	1.2	6.15	48	16.1	78	26.2	33.5	4790	2587
7	27	18-35	male	white	white	complete high school	high school + university	married	2	0-2 MW	not slum	quit	use or used	yes	no	no	no	no	no	no	57.9	1.67	20.83	≥ 18,5	80	≤ 80	mycobacteriological	pulmonary-pleural-laryngeal	Pleuropulmonar	pulmonary-pleural-laryngeal	negative	neg	positive	M. tuberculosis	sputum	yes	quit	yes	no	4.4	999	5.31	43.7	14.8	82.3	27.9	33.9	10060	5935
8	46	36-49	male	white	white	complete elementary	none + incomplete elementary	married	2.3	>2MW	not slum	quit	use or used	yes	yes	yes	no	no	no	no	55	1.69	19.3	≥ 18,5	70	≤ 80	mycobacteriological	pulmonary-pleural-laryngeal	Pleuropulmonar	pulmonary-pleural-laryngeal	1+ou<1	pos	unrealized	M. tuberculosis	induced sputum	yes	quit	yes	yes	3.2	9.1	4.64	41	13.4	88.4	28.9	32.7	13520	9464
9	44	36-49	male	white	white	complete university	high school + university	married	20.4	>2MW	not slum	never	never used	no	no	no	no	no	no	no	81.6	1.62	31.14	≥ 18,5	100	90 or 100	mycobacteriological	pulmonary-pleural-laryngeal	Pleuropulmonar	pulmonary-pleural-laryngeal	negative	neg	positive	not made or contaminated	bronchoalveolar lavage	yes	current	No	no	4.1	0	5.59	46.5	16.1	83.2	28.8	34.6	6810	2928
10	43	36-49	female	white	white	complete high school	high school + university	married	3	>2MW	not slum	quit	never used	no	no	no	no	no	no	no	78.2	1.6	30.55	≥ 18,5	90	90 or 100	mycobacteriological	Ganglionic	Extrapulmonar	Ganglionic	negative	neg	unrealized	M. tuberculosis	lymph node / lymph node fragment	yes	current	No	no	3.9	0.2	4.15	37.7	13.2	90.8	31.8	35	7610	4794
11	36	36-49	female	white	white	complete elementary	complete elementary	married	1.4	0-2 MW	slum	never	never used	no	no	no	no	no	no	no	48.3	1.5	21.46	≥ 18,5	60	≤ 80	mycobacteriological	pulmonary-pleural-laryngeal	Pleuropulmonar	pulmonary-pleural-laryngeal	negative	neg	positive	negative	induced sputum	yes	Never	yes	no	3.4	999	4.11	37.5	12.5	91.2	30.4	33.3	6610	4561
12	33	18-35	male	white	white	complete university	high school + university	without companion	999	999	not slum	quit	never used	no	no	no	no	no	no	no	45.6	1.64	16.95	<18,5	70	≤ 80	mycobacteriological	pulmonary-pleural-laryngeal	Pleuropulmonar	pulmonary-pleural-laryngeal	unrealized	999	positive	not made or contaminated	bronchoalveolar lavage	yes	quit	No	no	999	0.8	4.57	41.1	14	89.9	30.6	34.1	8310	5235
13	32	18-35	male	white	white	complete university	high school + university	married	4	>2MW	not slum	never	never used	no	no	no	no	no	no	no	61.4	999	999	999	80	≤ 80	mycobacteriological	pulmonary-pleural-laryngeal	Pleuropulmonar	pulmonary-pleural-laryngeal	1+ou<1	pos	positive	M. tuberculosis	sputum	yes	quit	yes	no	3.4	999	4.97	43.1	13.9	86.7	28	32.3	8590	4553
14	31	18-35	female	white	white	complete university	high school + university	married	3	>2MW	not slum	never	never used	no	no	no	no	no	no	no	61.2	1.69	21.4	≥ 18,5	90	90 or 100	mycobacteriological	pulmonary-pleural-laryngeal	Pleuropulmonar	pulmonary-pleural-laryngeal	1+ou<1	pos	positive	M. tuberculosis	induced sputum	yes	Never	yes	no	999	999	4.73	38.2	12.7	80.8	26.8	33.2	6360	3752
15	49	36-49	male	white	white	complete high school	high school + university	married	6.5	>2MW	999	never	never used	no	no	no	no	no	no	no	62.3	1.8	19.23	≥ 18,5	90	90 or 100	mycobacteriological	pulmonary-pleural-laryngeal	Pleuropulmonar	pulmonary-pleural-laryngeal	1+ou<1	pos	unrealized	M. tuberculosis	induced sputum	yes	current	yes	no	4	999	5.17	44.6	14.9	86.3	28.8	33.4	4690	2485
16	21	18-35	male	white	white	incomplete high school	complete elementary	without companion	2	0-2 MW	999	never	never used	no	no	no	no	no	no	no	62.2	1.73	20.83	≥ 18,5	80	≤ 80	mycobacteriological	pulmonary-pleural-laryngeal	Pleuropulmonar	pulmonary-pleural-laryngeal	1+ou<1	pos	unrealized	M. tuberculosis	induced sputum	yes	Never	No	no	3.9	6.71	4.94	42.2	13.6	85.4	27.5	32.2	5600	2912
17	65	>49	female	white	white	complete high school	high school + university	married	4	>2MW	999	quit	never used	no	no	no	no	no	no	no	46.8	999	999	999	90	90 or 100	mycobacteriological	pulmonary-pleural-laryngeal	Pleuropulmonar	pulmonary-pleural-laryngeal	1+ou<1	pos	unrealized	M. tuberculosis	bronchoalveolar lavage	yes	Never	yes	no	4.1	999	4.57	40.1	13	87.7	28.4	32.4	3630	1960
18	20	18-35	male	white	white	complete high school	high school + university	without companion	3	>2MW	999	never	never used	no	no	no	no	no	no	no	57.1	999	999	999	80	≤ 80	mycobacteriological	pulmonary-pleural-laryngeal	Pleuropulmonar	pulmonary-pleural-laryngeal	2+	pos	positive	M. tuberculosis	induced sputum	yes	Never	yes	yes	3.5	999	4.54	41.4	13.8	91.2	30.4	33.3	7700	4697
19	44	36-49	male	white	white	complete high school	high school + university	married	999	999	not slum	quit	never used	no	no	no	no	no	no	no	113	1.78	35.75	≥ 18,5	100	90 or 100	clinical radiological	pulmonary-pleural-laryngeal	Pleuropulmonar	pulmonary-pleural-laryngeal	negative	neg	negative	negative	induced sputum	no	current	yes	no	3.1	999	5.05	41.6	13.2	82.4	26.1	31.7	9980	6886
20	21	18-35	male	white	white	incomplete high school	complete elementary	without companion	2	0-2 MW	999	current	never used	no	no	no	no	no	no	no	57.7	999	999	999	90	90 or 100	histopathological	Ganglionic	Extrapulmonar	Ganglionic	unrealized	999	unrealized	not made or contaminated	unrealized	no	current	No	no	999	999	5.09	43.7	15.3	85.9	30.1	35	5270	2002
21	58	>49	male	white	white	complete high school	high school + university	married	999	999	not slum	never	never used	no	no	no	no	no	no	no	68.7	1.76	22.23	≥ 18,5	100	90 or 100	mycobacteriological	pulmonary-pleural-laryngeal	Pleuropulmonar	pulmonary-pleural-laryngeal	negative	neg	negative	M. tuberculosis	induced sputum	yes	Never	No	no	3.8	999	5.36	45.6	14.7	85.1	27.4	32.2	7590	4781
22	32	18-35	female	white	white	complete university	high school + university	without companion	25	>2MW	999	never	never used	no	no	no	no	no	no	no	62.6	1.66	22.76	≥ 18,5	100	90 or 100	mycobacteriological	pulmonary-pleural-laryngeal	Pleuropulmonar	pulmonary-pleural-laryngeal	1+ou<1	pos	positive	M. tuberculosis	sputum	yes	current	yes	no	3	999	4.46	39.4	12.9	88.3	28.9	32.7	6330	3671
23	29	18-35	male	white	white	incomplete high school	complete elementary	married	2	#NULL!	slum	current	never used	no	no	no	no	no	no	no	61.3	1.73	20.5	≥ 18,5	90	90 or 100	mycobacteriological	pulmonary-pleural-laryngeal	Pleuropulmonar	pulmonary-pleural-laryngeal	3+	pos	positive	M. tuberculosis	sputum	yes	Never	yes	yes	999	999	5.04	43.1	14	85.5	27.8	32.5	8210	5008
24	30	18-35	male	white	white	complete high school	high school + university	married	2	0-2 MW	999	never	never used	no	no	no	no	no	no	no	61.5	999	999	999	90	90 or 100	histopathological	Ganglionic	Extrapulmonar	Ganglionic	unrealized	999	unrealized	not made or contaminated	unrealized	no	Never	yes	no	4.2	999	4.75	41.6	14.5	87.6	30.5	34.9	8380	5111
25	33	18-35	female	white	white	complete university	high school + university	married	999	999	not slum	never	999	999	999	999	999	999	999	999	75.7	999	999	999	999	999	clinical radiological	pulmonary-pleural-laryngeal	Pleuropulmonar	pulmonary-pleural-laryngeal	negative	neg	negative	negative	pleural fluid	no	999	No	no	3.1	999	4.75	41.9	13.8	88.2	29.1	32.9	5520	3422
26	40	36-49	female	white	white	complete university	high school + university	married	3	>2MW	999	never	never used	no	no	no	no	no	no	no	51.4	1.52	22.25	≥ 18,5	80	≤ 80	mycobacteriological	pulmonary-pleural-laryngeal	Pleuropulmonar	pulmonary-pleural-laryngeal	negative	neg	positive	M. tuberculosis	bronchoalveolar lavage	yes	Never	yes	yes	3.8	999	5.07	42.5	13.8	83.8	27.2	32.5	7380	4649
27	47	36-49	male	white	white	complete high school	high school + university	married	999	999	slum	never	use or used	no	no	yes	no	no	no	no	63.3	1.7	21.9	≥ 18,5	100	90 or 100	histopathological	Ganglionic	Extrapulmonar	Ganglionic	unrealized	999	unrealized	not made or contaminated	unrealized	no	current	yes	no	3.8	0.7	4.86	40.5	13.9	83.3	28.6	34.3	5860	2988
28	32	18-35	male	white	white	complete high school	high school + university	without companion	1	0-2 MW	999	current	use or used	yes	no	no	no	no	no	no	75.7	1.74	25.07	≥ 18,5	90	90 or 100	mycobacteriological	Ganglionic	Extrapulmonar	Ganglionic	negative	neg	negative	M. tuberculosis	lymph node / lymph node fragment	yes	current	No	no	3.3	3.5	4.92	42.5	13.9	86.4	28.3	32.7	4880	3025
29	20	18-35	female	white	white	incomplete high school	complete elementary	without companion	1.5	0-2 MW	slum	never	never used	no	no	no	no	no	no	no	54	1.59	21.43	≥ 18,5	80	≤ 80	mycobacteriological	pulmonary-pleural-laryngeal	Pleuropulmonar	pulmonary-pleural-laryngeal	1+ou<1	pos	positive	M. tuberculosis	sputum	yes	quit	yes	no	3.2	18.2	4.93	40.7	14	82.6	28.4	34.4	10880	8486
30	34	18-35	male	white	white	incomplete high school	complete elementary	without companion	1	0-2 MW	slum	quit	use or used	yes	no	no	no	no	no	no	73.5	1.79	22.97	≥ 18,5	80	≤ 80	mycobacteriological	pulmonary-pleural-laryngeal	Pleuropulmonar	pulmonary-pleural-laryngeal	negative	neg	positive	M. tuberculosis	sputum	yes	current	yes	no	3.2	8.1	4.39	43.1	14.3	98.2	32.6	33.2	8330	3581
31	58	>49	female	white	white	complete university	high school + university	married	8.5	>2MW	not slum	quit	never used	no	no	no	no	no	no	no	79.3	1.62	30.26	≥ 18,5	70	≤ 80	mycobacteriological	pulmonary-pleural-laryngeal	Extrapulmonar	pulmonary-pleural-laryngeal	1+ou<1	pos	unrealized	M. tuberculosis	induced sputum	yes	Never	yes	yes	3.4	0.4	4.98	44.4	15	89.2	30.1	33.8	9190	5973
32	80	>49	male	white	white	complete university	high school + university	married	6	>2MW	not slum	quit	never used	no	no	no	no	no	no	no	63.5	1.71	21.74	≥ 18,5	80	≤ 80	mycobacteriological	pulmonary-pleural-laryngeal	Pleuropulmonar	pulmonary-pleural-laryngeal	1+ou<1	pos	unrealized	M. tuberculosis	induced sputum	yes	current	yes	no	4	0.4	5.03	44.5	14.8	88.5	29.4	33.3	6970	4391
33	21	18-35	female	white	white	incomplete university	high school + university	without companion	2.7	>2MW	not slum	never	never used	no	no	no	no	no	no	no	46.5	1.68	16.49	<18,5	80	≤ 80	mycobacteriological	pulmonary-pleural-laryngeal	Pleuropulmonar	pulmonary-pleural-laryngeal	3+	pos	unrealized	M. tuberculosis	sputum	yes	Never	yes	no	3.9	0.8	5.3	38.3	12.5	72.3	23.6	32.6	9630	7222
34	50	>49	male	white	white	incomplete elementary	none + incomplete elementary	married	2	0-2 MW	not slum	never	never used	no	no	no	no	no	no	no	49.9	1.62	19.04	≥ 18,5	70	≤ 80	mycobacteriological	pulmonary-pleural-laryngeal	Pleuropulmonar	pulmonary-pleural-laryngeal	2+	pos	unrealized	M. tuberculosis	induced sputum	yes	Never	yes	no	3.3	2.5	5.67	44.7	15.2	78.8	26.8	34	12610	8322
35	27	18-35	female	white	white	incomplete university	high school + university	without companion	1	0-2 MW	not slum	never	never used	no	no	no	no	no	no	no	52.2	1.63	19.62	<18,5	80	≤ 80	mycobacteriological	pulmonary-pleural-laryngeal	Pleuropulmonar	pulmonary-pleural-laryngeal	negative	neg	positive	M. tuberculosis	induced sputum	yes	Never	yes	no	3.4	5.1	5.64	43	13.4	76.2	23.8	31.2	6290	4654
36	33	18-35	male	white	white	incomplete elementary	none + incomplete elementary	without companion	1.6	0-2 MW	not slum	quit	never used	no	no	no	no	no	no	no	56.6	1.75	18.5	≥ 18,5	80	≤ 80	mycobacteriological	pulmonary-pleural-laryngeal	Pleuropulmonar	pulmonary-pleural-laryngeal	negative	neg	negative	M. tuberculosis	induced sputum	yes	current	yes	no	3.7	1.1	4.5	40.5	13.8	90	30.7	34.1	6020	3371
37	67	>49	female	white	white	complete university	high school + university	without companion	1	0-2 MW	not slum	quit	never used	no	no	no	no	no	no	no	59	1.68	20.22	≥ 18,5	60	≤ 80	mycobacteriological	pulmonary-pleural-laryngeal	Pleuropulmonar	pulmonary-pleural-laryngeal	negative	neg	positive	M. tuberculosis	induced sputum	yes	quit	yes	no	3.6	0.2	3.92	38.1	12.3	97.2	31.4	32.3	5800	3306
38	60	>49	male	white	white	complete high school	high school + university	without companion	999	999	not slum	quit	999	999	999	999	999	999	999	999	71.6	999	999	999	90	90 or 100	clinical radiological	pulmonary-pleural-laryngeal	Pleuropulmonar	pulmonary-pleural-laryngeal	negative	neg	negative	negative	sputum	no	current	No	no	3.6	999	5.08	46.5	15.5	91.5	30.5	33.3	5820	3899
39	57	>49	male	white	white	complete elementary	complete elementary	without companion	2.1	>2MW	not slum	quit	never used	no	no	no	no	no	no	no	66.6	1.72	22.5	≥ 18,5	90	90 or 100	mycobacteriological	pulmonary-pleural-laryngeal	Pleuropulmonar	pulmonary-pleural-laryngeal	negative	neg	negative	M. tuberculosis	induced sputum	yes	quit	yes	no	4.2	0.8	5.22	44.7	15.1	85.6	28.9	33.8	7090	4679
40	44	36-49	male	white	white	complete university	high school + university	without companion	999	999	not slum	never	never used	no	no	no	no	no	no	no	79	999	999	999	90	90 or 100	clinical radiological	Ganglionic	Extrapulmonar	Ganglionic	negative	neg	unrealized	negative	ganglion / ganglion aspirate / ganglion fragment	no	current	yes	no	3.4	9.1	4.83	42.8	14.1	88.6	29.2	32.9	5290	3438
41	55	>49	female	white	white	none	none + incomplete elementary	married	1	0-2 MW	999	quit	never used	no	no	no	no	no	no	no	49.5	1.53	21.15	≥ 18,5	80	≤ 80	mycobacteriological	pulmonary-pleural-laryngeal	Pleuropulmonar	pulmonary-pleural-laryngeal	1+ou<1	pos	positive	M. tuberculosis	sputum	yes	quit	yes	no	3.3	999	5.01	39.7	12	79.2	24	30.2	6440	4121
42	44	36-49	male	white	white	incomplete elementary	none + incomplete elementary	without companion	1	0-2 MW	not slum	current	use or used	no	no	yes	no	no	no	no	76.9	1.7	26.6	≥ 18,5	80	≤ 80	mycobacteriological	Disseminated	Disseminated	Disseminated and meningeal	2+	pos	positive	M. tuberculosis	ganglion / ganglion aspirate / ganglion fragment	yes	current	yes	no	3.8	8	4.92	44.2	14.8	89.8	30.1	33.5	8740	5681
43	64	>49	male	white	white	incomplete elementary	none + incomplete elementary	without companion	1	0-2 MW	not slum	quit	never used	no	no	no	no	no	no	no	53.6	1.62	20.46	≥ 18,5	90	90 or 100	mycobacteriological	pulmonary-pleural-laryngeal	Pleuropulmonar	pulmonary-pleural-laryngeal	1+ou<1	pos	unrealized	M. tuberculosis	induced sputum	yes	current	yes	no	3.7	999	4.62	43.7	14.1	94.6	30.5	32.3	4140	2608
44	62	>49	male	white	white	complete elementary	complete elementary	without companion	1	0-2 MW	not applicable	current	use or used	yes	no	no	no	no	no	no	64.3	1.61	24.82	≥ 18,5	90	90 or 100	clinical radiological	pulmonary-pleural-laryngeal	Pleuropulmonar	pulmonary-pleural-laryngeal	negative	neg	negative	negative	induced sputum	no	quit	No	no	4	0.2	4.65	42.8	14.4	92	31	33.6	6250	2875
45	72	>49	female	white	white	complete university	high school + university	without companion	5	>2MW	not slum	quit	never used	no	no	no	no	no	no	no	999	999	999	999	80	≤ 80	mycobacteriological	pulmonary-pleural-laryngeal	Pleuropulmonar	pulmonary-pleural-laryngeal	negative	neg	negative	M. tuberculosis	sputum	yes	Never	yes	no	2.8	999	4.2	38.4	12.9	91.4	30.7	33.6	8730	6460
46	50	>49	female	white	white	complete elementary	complete elementary	without companion	1	0-2 MW	not slum	current	never used	no	no	no	no	no	no	no	45	1.75	14.71	<18,5	80	≤ 80	mycobacteriological	pulmonary-pleural-laryngeal	Pleuropulmonar	pulmonary-pleural-laryngeal	1+ou<1	pos	positive	M. tuberculosis	bronchoalveolar lavage	yes	quit	yes	no	3.7	0.6	4.82	40.2	12.8	83.4	26.6	31.8	6640	3917
47	28	18-35	male	white	white	complete high school	high school + university	without companion	1.5	>2MW	not slum	current	never used	no	no	no	no	no	no	no	73	999	999	999	100	90 or 100	clinical radiological	pulmonary-pleural-laryngeal	Pleuropulmonar	pulmonary-pleural-laryngeal	negative	neg	negative	negative	induced sputum	no	current	yes	yes	999	999	5.03	39.6	13.5	78.7	26.8	34.1	9730	5935
48	18	18-35	female	white	white	incomplete high school	high school + university	without companion	999	999	not slum	never	never used	no	no	no	no	no	no	no	49.3	1.68	17.48	≥ 18,5	60	≤ 80	mycobacteriological	pulmonary-pleural-laryngeal	Pleuropulmonar	pulmonary-pleural-laryngeal	1+ou<1	pos	positive	M. tuberculosis	induced sputum	yes	Never	No	no	3	3.64	4.71	39	13.1	82.8	27.8	33.6	7420	4155
49	58	>49	female	white	white	incomplete elementary	none + incomplete elementary	without companion	1	0-2 MW	not slum	never	never used	no	no	no	no	no	no	no	78	1.51	30.23	≥ 18,5	80	≤ 80	histopathological	Ganglionic	Extrapulmonar	Ganglionic	unrealized	999	unrealized	not made or contaminated	unrealized	no	Never	yes	no	3.6	0.22	4.64	41.2	14.3	88.8	30.8	34.7	7080	3469
50	23	18-35	male	white	white	complete elementary	complete elementary	married	1.5	0-2 MW	slum	never	never used	no	no	no	no	no	no	no	60.6	999	999	999	90	90 or 100	mycobacteriological	Ganglionic	Extrapulmonar	Ganglionic	negative	neg	negative	M. tuberculosis	ganglion / ganglion aspirate / ganglion fragment	yes	Never	yes	no	4.4	1.75	4.91	39.6	13.6	80.7	27.7	34.3	10240	7270
51	40	36-49	male	white	white	complete university	high school + university	married	1.5	0-2 MW	not slum	never	never used	no	no	no	no	no	no	no	47.2	1.76	15.27	<18,5	80	≤ 80	mycobacteriological	pulmonary-pleural-laryngeal	Pleuropulmonar	pulmonary-pleural-laryngeal	3+	pos	positive	M. tuberculosis	sputum	yes	current	yes	no	999	999	4.79	40.4	13.6	84.3	28.4	33.7	10840	8346
52	29	18-35	female	white	white	complete elementary	complete elementary	without companion	1.4	0-2 MW	not slum	never	never used	no	no	no	no	no	no	no	64.8	1.65	23.82	≥ 18,5	90	90 or 100	mycobacteriological	pulmonary-pleural-laryngeal	Pleuropulmonar	pulmonary-pleural-laryngeal	1+ou<1	pos	positive	M. tuberculosis	induced sputum	yes	Never	No	no	3.3	1.56	4.89	40.2	13.8	82.2	28.2	34.3	5930	3558
53	31	18-35	female	white	white	complete elementary	complete elementary	without companion	999	999	not slum	current	use or used	yes	no	no	no	no	no	no	59	1.65	21.69	≥ 18,5	90	90 or 100	mycobacteriological	pulmonary-pleural-laryngeal	Pleuropulmonar	pulmonary-pleural-laryngeal	2+	pos	positive	M. tuberculosis	induced sputum	yes	current	No	no	3.7	999	3.87	33.9	12	87.6	31	35.4	6420	4301
54	54	>49	female	white	white	complete university	high school + university	married	999	999	not slum	never	never used	no	no	no	no	no	no	no	71.2	1.59	28.14	≥ 18,5	100	90 or 100	histopathological	Ganglionic	Extrapulmonar	Ganglionic	negative	neg	negative	negative	ganglion / ganglion aspirate / ganglion fragment	no	Never	No	no	999	999	4.13	35.6	12	86.2	29.1	33.7	6050	3327
55	40	36-49	male	white	white	incomplete university	high school + university	married	8.9	>2MW	not slum	quit	never used	no	no	no	no	no	no	no	63.3	1.8	19.54	≥ 18,5	100	90 or 100	mycobacteriological	pulmonary-pleural-laryngeal	Pleuropulmonar	pulmonary-pleural-laryngeal	negative	neg	unrealized	M. tuberculosis	larynx biopsy	yes	current	yes	no	3.9	3.31	5.04	42.6	14.2	84.5	28.2	33.3	12140	8983
56	41	36-49	female	white	white	complete university	high school + university	married	6.3	>2MW	not slum	never	never used	no	no	no	no	no	no	no	72	1.73	24.08	≥ 18,5	100	90 or 100	mycobacteriological	pulmonary-pleural-laryngeal	Pleuropulmonar	pulmonary-pleural-laryngeal	1+ou<1	pos	positive	M. tuberculosis	induced sputum	yes	Never	No	no	3.9	1.1	4.48	37.5	12.1	83.7	27	32.3	9530	7719
57	25	18-35	female	white	white	incomplete elementary	none + incomplete elementary	married	2	0-2 MW	slum	never	never used	no	no	no	no	no	no	no	68.5	1.62	26.14	≥ 18,5	100	90 or 100	histopathological	Ganglionic	Extrapulmonar	Ganglionic	unrealized	999	unrealized	not made or contaminated	unrealized	no	Never	yes	no	4.4	1.52	4.82	42.1	14.6	87.3	30.3	34.7	6670	4202
58	62	>49	female	white	white	complete university	high school + university	married	5	>2MW	not slum	quit	never used	no	no	no	no	no	no	no	59.5	1.56	24.49	≥ 18,5	100	90 or 100	histopathological	Ganglionic	Extrapulmonar	Ganglionic	negative	neg	negative	negative	unrealized	no	Never	No	no	3.8	1.64	4.67	41.7	13.9	89.3	29.8	33.3	4610	2212
59	50	>49	male	white	white	complete high school	high school + university	married	1	0-2 MW	not slum	never	never used	no	no	no	no	no	no	no	57.2	1.7	19.72	≥ 18,5	80	≤ 80	mycobacteriological	pulmonary-pleural-laryngeal	Pleuropulmonar	pulmonary-pleural-laryngeal	2+	pos	positive	M. tuberculosis	induced sputum	yes	Never	yes	no	3.1	5.2	4.88	40.4	12.8	82.8	26.2	31.7	6880	4953
60	44	36-49	male	white	white	incomplete elementary	none + incomplete elementary	without companion	1.1	0-2 MW	not slum	quit	use or used	no	no	yes	no	no	no	no	88.2	1.85	25.79	≥ 18,5	70	≤ 80	mycobacteriological	pulmonary-pleural-laryngeal	Pleuropulmonar	pulmonary-pleural-laryngeal	negative	neg	positive	negative	bronchoalveolar lavage	yes	quit	No	no	3.9	999	4.38	39.3	12.6	89.7	28.8	32.1	8050	4588
61	23	18-35	male	white	white	incomplete high school	complete elementary	without companion	999	999	not slum	quit	use or used	yes	no	yes	no	no	no	no	60.8	1.8	18.51	≥ 18,5	80	≤ 80	mycobacteriological	pulmonary-pleural-laryngeal	Pleuropulmonar	pulmonary-pleural-laryngeal	3+	pos	positive	M. tuberculosis	induced sputum	yes	quit	yes	no	999	999	4.56	36	11.2	78.9	24.6	31.1	10290	7305
62	38	36-49	male	white	white	complete high school	high school + university	married	1.7	0-2 MW	not slum	quit	use or used	yes	no	no	no	no	no	no	54.5	1.65	20.04	≥ 18,5	80	≤ 80	mycobacteriological	pulmonary-pleural-laryngeal	Pleuropulmonar	pulmonary-pleural-laryngeal	2+	pos	unrealized	M. tuberculosis	induced sputum	yes	quit	yes	no	3.1	9.5	4.72	39.5	12.2	83.7	25.8	30.9	9960	7669
63	50	>49	male	white	white	none	none + incomplete elementary	without companion	1.4	0-2 MW	not slum	never	never used	no	no	no	no	no	no	no	60.5	1.82	18.28	<18,5	80	≤ 80	mycobacteriological	pulmonary-pleural-laryngeal	Pleuropulmonar	pulmonary-pleural-laryngeal	1+ou<1	pos	positive	M. tuberculosis	sputum	yes	current	yes	no	2.9	8.5	4.05	36.8	12.4	90.9	30.6	33.7	12320	8254
64	21	18-35	male	white	white	incomplete university	high school + university	without companion	3	>2MW	not slum	quit	never used	no	no	no	no	no	no	no	55.9	999	999	999	80	≤ 80	mycobacteriological	pulmonary-pleural-laryngeal	Pleuropulmonar	pulmonary-pleural-laryngeal	2+	pos	positive	M. tuberculosis	induced sputum	yes	current	yes	yes	999	999	4.17	36.6	12.4	87.8	29.4	33.9	13150	10780
65	39	36-49	male	white	white	incomplete high school	complete elementary	married	1	0-2 MW	999	never	use or used	no	no	yes	no	no	no	no	73	1.7	25.25	≥ 18,5	90	90 or 100	mycobacteriological	pulmonary-pleural-laryngeal	Pleuropulmonar	pulmonary-pleural-laryngeal	negative	neg	positive	negative	induced sputum	yes	current	yes	no	3.3	0.81	4.15	38.9	12.6	93.7	32.4	32.4	5280	2587
66	62	>49	male	white	white	incomplete high school	complete elementary	without companion	1.5	0-2 MW	999	current	never used	no	no	no	no	no	no	no	53.7	999	999	999	90	90 or 100	mycobacteriological	pulmonary-pleural-laryngeal	Pleuropulmonar	pulmonary-pleural-laryngeal	1+ou<1	pos	positive	M. tuberculosis	induced sputum	yes	current	yes	no	999	8.44	4.45	39.3	12.6	88.3	28.3	32.1	10090	6861
67	30	18-35	male	white	white	incomplete high school	complete elementary	without companion	3	>2MW	999	current	never used	no	no	no	no	no	no	no	59.4	1.86	17.16	<18,5	80	≤ 80	mycobacteriological	pulmonary-pleural-laryngeal	Pleuropulmonar	pulmonary-pleural-laryngeal	1+ou<1	pos	positive	M. tuberculosis	induced sputum	yes	current	yes	yes	3.1	999	5.33	40.6	12.6	76.2	23.6	31	14710	10591
68	72	>49	female	white	white	incomplete elementary	none + incomplete elementary	without companion	1.5	0-2 MW	999	quit	never used	no	no	no	no	no	no	no	39	999	999	999	80	≤ 80	mycobacteriological	pulmonary-pleural-laryngeal	Pleuropulmonar	pulmonary-pleural-laryngeal	3+	pos	positive	not made or contaminated	sputum	yes	quit	yes	yes	999	999	4.1	36.5	11.9	89	29	32.6	8540	5380
69	56	>49	male	white	white	complete elementary	complete elementary	without companion	2	0-2 MW	999	current	use or used	no	no	yes	no	no	no	no	68	1.86	19.71	≥ 18,5	80	≤ 80	mycobacteriological	pulmonary-pleural-laryngeal	Pleuropulmonar	pulmonary-pleural-laryngeal	negative	neg	positive	M. tuberculosis	induced sputum	yes	current	yes	yes	999	999	4	36	12	90	30	33.3	3940	1930
70	28	18-35	male	white	white	complete high school	high school + university	without companion	999	999	not slum	quit	never used	no	no	no	no	no	no	no	59.1	1.7	20.45	≥ 18,5	80	≤ 80	mycobacteriological	Ganglionic	Extrapulmonar	Ganglionic	1+ou<1	pos	positive	only smear positive	ganglion / ganglion aspirate / ganglion fragment	yes	current	yes	yes	3	1.7	4.16	37	12.2	88.9	29.3	33	5340	1602
71	31	18-35	male	white	white	complete high school	high school + university	without companion	3	>2MW	not slum	quit	never used	no	no	no	no	no	no	no	48.8	1.69	17.12	<18,5	80	≤ 80	mycobacteriological	pulmonary-pleural-laryngeal	Pleuropulmonar	pulmonary-pleural-laryngeal	1+ou<1	pos	positive	M. tuberculosis	induced sputum	yes	quit	yes	yes	3.3	999	4.28	37.3	12.6	87.1	29.4	33.8	10850	6944
72	55	>49	male	white	white	complete high school	high school + university	without companion	2.5	>2MW	not slum	current	never used	no	no	no	no	no	no	no	68.9	1.78	21.8	≥ 18,5	80	≤ 80	mycobacteriological	pulmonary-pleural-laryngeal	Pleuropulmonar	pulmonary-pleural-laryngeal	3+	pos	positive	M. tuberculosis	sputum	yes	quit	yes	yes	999	12.6	4.45	36.1	11.1	81.1	24.9	30.7	10510	8302
73	38	36-49	male	white	white	complete university	high school + university	without companion	3	>2MW	not slum	never	never used	no	no	no	no	no	no	no	68.5	1.78	21.67	≥ 18,5	90	90 or 100	mycobacteriological	pulmonary-pleural-laryngeal	Pleuropulmonar	pulmonary-pleural-laryngeal	1+ou<1	pos	positive	M. tuberculosis	induced sputum	yes	Never	No	no	2.8	999	4.32	35.8	11.4	82.9	26.4	31.8	13930	11701
74	34	18-35	female	white	white	incomplete high school	complete elementary	married	2	0-2 MW	999	current	use or used	yes	yes	yes	no	no	no	no	52	1.6	20.31	≥ 18,5	80	≤ 80	mycobacteriological	Disseminated	Disseminated	Disseminated and meningeal	1+ou<1	pos	unrealized	M. tuberculosis	sputum	yes	quit	yes	yes	2.3	8.8	4.22	35.4	11.7	83.9	27.7	33.1	12230	9172
75	48	36-49	male	white	white	none	none + incomplete elementary	without companion	1.1	0-2 MW	slum	never	never used	no	no	no	no	no	no	no	43.2	1.5	19.2	≥ 18,5	80	≤ 80	mycobacteriological	pulmonary-pleural-laryngeal	Pleuropulmonar	pulmonary-pleural-laryngeal	3+	pos	positive	M. tuberculosis	sputum	yes	current	yes	yes	999	999	4.88	38.6	12.2	79.1	25	31.6	5670	4422
76	38	36-49	male	white	white	complete high school	high school + university	married	2	0-2 MW	slum	never	never used	no	no	no	no	no	no	no	71	1.75	23.2	≥ 18,5	80	≤ 80	mycobacteriological	pulmonary-pleural-laryngeal	Pleuropulmonar	pulmonary-pleural-laryngeal	1+ou<1	pos	negative	negative	induced sputum	no	Never	yes	no	4.2	2.2	4.25	32.8	11.6	77.2	27.3	35.4	11300	7797
77	69	>49	female	white	white	incomplete elementary	none + incomplete elementary	married	2	0-2 MW	not slum	never	never used	no	no	no	no	no	no	no	50.1	1.44	24.2	≥ 18,5	80	≤ 80	mycobacteriological	pulmonary-pleural-laryngeal	Pleuropulmonar	pulmonary-pleural-laryngeal	2+	pos	unrealized	M. tuberculosis	induced sputum	yes	Never	yes	no	2.9	5	3.94	37.1	11.1	94.2	28.2	29.9	7050	5076
78	63	>49	male	white	white	complete high school	high school + university	married	4.3	>2MW	not slum	quit	never used	no	no	no	no	no	no	no	67.7	1.67	24.27	≥ 18,5	90	90 or 100	mycobacteriological	pulmonary-pleural-laryngeal	Pleuropulmonar	pulmonary-pleural-laryngeal	2+	pos	positive	M. tuberculosis	sputum	yes	quit	yes	no	2.7	999	4.12	36.8	12.2	89.3	29.6	33.2	10380	7369
79	18	18-35	male	white	white	incomplete elementary	none + incomplete elementary	without companion	999	999	slum	never	never used	no	no	no	no	no	no	no	46	1.61	17.76	<18,5	90	90 or 100	mycobacteriological	pulmonary-pleural-laryngeal	Pleuropulmonar	pulmonary-pleural-laryngeal	3+	pos	positive	M. tuberculosis	induced sputum	yes	Never	yes	no	3.7	10.6	4.98	39.4	12.7	79.1	25.5	32.2	9360	6739
80	52	>49	male	white	white	incomplete university	high school + university	without companion	1.5	0-2 MW	not slum	never	never used	no	no	no	no	no	no	no	54	1.7	18.68	≥ 18,5	90	90 or 100	mycobacteriological	pulmonary-pleural-laryngeal	Pleuropulmonar	pulmonary-pleural-laryngeal	negative	neg	positive	M. tuberculosis	induced sputum	yes	current	yes	no	999	999	4.04	33.9	11	83.9	27.2	32.4	7350	4483
81	42	36-49	male	white	white	incomplete elementary	none + incomplete elementary	married	2.6	>2MW	slum	never	never used	no	no	no	no	no	no	no	69.4	1.78	21.89	≥ 18,5	80	≤ 80	mycobacteriological	pulmonary-pleural-laryngeal	Pleuropulmonar	pulmonary-pleural-laryngeal	2+	pos	positive	M. tuberculosis	induced sputum	yes	quit	yes	yes	2.2	17.35	4.51	36.7	12.6	81.4	27.9	34.3	7820	5943
82	38	36-49	male	white	white	incomplete high school	complete elementary	married	1	0-2 MW	not slum	never	never used	no	no	no	no	no	no	no	51.7	1.75	16.89	<18,5	50	≤ 80	mycobacteriological	pulmonary-pleural-laryngeal	Extrapulmonar	pulmonary-pleural-laryngeal	1+ou<1	pos	positive	M. tuberculosis	larynx biopsy	yes	Never	yes	yes	2.2	9.17	4.11	35	11.8	85.2	28.7	33.7	7460	5222
83	60	>49	male	white	white	incomplete elementary	none + incomplete elementary	married	5.8	>2MW	not slum	quit	never used	no	no	no	no	no	no	no	57.2	1.67	20.57	≥ 18,5	90	90 or 100	mycobacteriological	pulmonary-pleural-laryngeal	Extrapulmonar	pulmonary-pleural-laryngeal	1+ou<1	pos	unrealized	negative	induced sputum	no	Never	yes	yes	3.4	4.61	4.98	40.3	12.8	80.9	25.7	31.8	10780	7222
84	72	>49	male	white	white	complete high school	high school + university	married	1.5	0-2 MW	not slum	never	never used	no	no	no	no	no	no	no	59	1.65	21.69	≥ 18,5	90	90 or 100	mycobacteriological	pulmonary-pleural-laryngeal	Pleuropulmonar	pulmonary-pleural-laryngeal	2+	pos	positive	M. tuberculosis	sputum	yes	quit	yes	no	999	999	4.03	36.4	12.2	90.3	30.3	33.5	7770	5439
85	26	18-35	male	white	white	incomplete high school	complete elementary	without companion	1	0-2 MW	999	never	never used	no	no	no	no	no	no	no	56.5	999	999	999	90	90 or 100	mycobacteriological	pulmonary-pleural-laryngeal	Pleuropulmonar	pulmonary-pleural-laryngeal	unrealized	999	positive	not made or contaminated	sputum	yes	quit	yes	yes	2	999	3.71	30.1	8.9	81.1	24	29.6	4630	3102
86	25	18-35	female	white	white	incomplete high school	complete elementary	married	1	0-2 MW	slum	current	use or used	yes	yes	yes	no	no	no	no	52.8	1.65	19.41	≥ 18,5	80	≤ 80	mycobacteriological	pulmonary-pleural-laryngeal	Pleuropulmonar	pulmonary-pleural-laryngeal	2+	pos	positive	M. tuberculosis	sputum	yes	current	yes	no	999	999	4.26	33.3	10.4	78.2	24.4	31.2	6670	4268
87	28	18-35	male	white	white	incomplete high school	complete elementary	married	1	0-2 MW	not slum	never	never used	no	no	no	no	no	no	no	55.9	1.65	20.55	≥ 18,5	90	90 or 100	mycobacteriological	pulmonary-pleural-laryngeal	Pleuropulmonar	pulmonary-pleural-laryngeal	negative	neg	positive	M. tuberculosis	induced sputum	yes	quit	yes	no	999	20	4.07	32.7	10.6	80.3	26	32.4	8520	6816
88	25	18-35	female	white	white	incomplete university	high school + university	without companion	3	>2MW	not slum	999	999	999	999	999	999	999	999	999	44.8	999	999	999	70	≤ 80	mycobacteriological	pulmonary-pleural-laryngeal	Pleuropulmonar	pulmonary-pleural-laryngeal	1+ou<1	pos	positive	M. tuberculosis	induced sputum	yes	999	yes	no	2.3	12.3	2.92	24.9	8	85.3	27.4	32.1	11040	8611
89	55	>49	male	white	white	incomplete high school	complete elementary	married	2	0-2 MW	not slum	quit	never used	no	no	no	no	no	no	no	43.8	1.62	16.72	<18,5	80	≤ 80	mycobacteriological	pulmonary-pleural-laryngeal	Pleuropulmonar	pulmonary-pleural-laryngeal	2+	pos	positive	M. tuberculosis	sputum	yes	quit	yes	yes	2.5	7.3	4.05	34.7	10.8	85.7	26.7	31.1	8700	6699
90	48	36-49	male	white	white	complete university	high school + university	married	13.6	>2MW	not slum	never	never used	no	no	no	no	no	no	no	61	1.85	17.84	<18,5	70	≤ 80	clinical radiological	Disseminated	Disseminated	Disseminated and meningeal	unrealized	999	unrealized	not made or contaminated	unrealized	no	quit	No	no	2.5	11.7	4.03	30.4	9.5	75.4	23.6	31.3	12700	10922
91	51	>49	female	white	white	incomplete elementary	none + incomplete elementary	married	999	999	not slum	quit	never used	no	no	no	no	no	no	no	48.5	1.6	18.94	≥ 18,5	90	90 or 100	mycobacteriological	pulmonary-pleural-laryngeal	Pleuropulmonar	pulmonary-pleural-laryngeal	negative	neg	unrealized	M. tuberculosis	sputum	yes	quit	yes	yes	3.8	4.5	3.93	34.7	10.9	88.3	27.7	31.4	6790	4277
92	47	36-49	female	white	white	incomplete elementary	none + incomplete elementary	without companion	4	>2MW	not slum	never	never used	no	no	no	no	no	no	no	46.1	1.69	16.17	<18,5	80	≤ 80	mycobacteriological	pulmonary-pleural-laryngeal	Pleuropulmonar	pulmonary-pleural-laryngeal	1+ou<1	pos	unrealized	M. tuberculosis	sputum	yes	Never	yes	no	2.8	14.5	3.09	26.4	8.6	85.4	27.8	32.6	9570	6507
93	18	18-35	male	white	white	complete high school	high school + university	without companion	7.5	>2MW	999	never	never used	no	no	no	no	no	no	no	60	999	999	999	100	90 or 100	mycobacteriological	Disseminated	Disseminated	Disseminated and meningeal	negative	neg	unrealized	M. tuberculosis	splenic fragment	yes	Never	yes	no	3.3	999	4.12	34.1	10.5	82.8	25.5	30.8	11100	5550
94	47	36-49	female	white	white	complete elementary	complete elementary	without companion	1	0-2 MW	999	never	never used	no	no	no	no	no	no	no	50.8	1.6	19.84	≥ 18,5	80	≤ 80	histopathological	Ganglionic	Extrapulmonar	Ganglionic	negative	neg	unrealized	negative	lymph node / lymph node fragment	no	Never	yes	yes	2.4	999	3.43	28.4	9.1	82.8	26.5	32	13940	7667
95	30	18-35	female	white	white	complete high school	high school + university	married	3	>2MW	999	current	never used	no	no	no	no	no	no	no	50.3	1.57	20.44	≥ 18,5	80	≤ 80	histopathological	Ganglionic	Extrapulmonar	Ganglionic	unrealized	999	unrealized	not made or contaminated	unrealized	no	current	yes	no	2.9	999	3.67	31.3	10.5	85.3	28.6	33.5	2430	1287
96	40	36-49	female	white	white	incomplete high school	complete elementary	without companion	1	0-2 MW	999	quit	never used	no	no	no	no	no	no	no	44.6	1.56	18.35	<18,5	80	≤ 80	mycobacteriological	pulmonary-pleural-laryngeal	Pleuropulmonar	pulmonary-pleural-laryngeal	3+	pos	positive	M. tuberculosis	sputum	yes	quit	yes	no	2.4	999	3.97	32.9	10.6	82.9	26.7	32.2	14950	12408
97	71	>49	female	white	white	none	none + incomplete elementary	without companion	3.7	>2MW	not slum	never	never used	no	no	no	no	no	no	no	51.4	1.55	21.41	≥ 18,5	50	≤ 80	mycobacteriological	pulmonary-pleural-laryngeal	Pleuropulmonar	pulmonary-pleural-laryngeal	2+	pos	unrealized	M. tuberculosis	sputum	yes	quit	yes	yes	1.5	6.9	3.98	32.5	10.9	81.7	27.4	33.5	10390	7896
98	35	18-35	male	white	white	complete university	high school + university	without companion	999	999	999	never	never used	no	no	no	no	no	no	no	64.6	1.7	22.35	≥ 18,5	999	999	mycobacteriological	Disseminated	Disseminated	Disseminated and meningeal	negative	neg	positive	M. tuberculosis	induced sputum	yes	Never	yes	yes	2.8	5.1	3.54	30.8	9.9	87	28	32.1	7880	4097
99	53	>49	male	white	white	complete elementary	complete elementary	married	1.1	0-2 MW	not slum	current	never used	no	no	no	no	no	no	no	42.4	1.75	13.85	<18,5	70	≤ 80	mycobacteriological	pulmonary-pleural-laryngeal	Pleuropulmonar	pulmonary-pleural-laryngeal	3+	pos	unrealized	M. tuberculosis	sputum	yes	quit	yes	yes	1.4	8.9	3.9	31.6	9.9	81	25.4	31.3	11960	7774
100	27	18-35	male	white	white	complete high school	high school + university	married	999	999	slum	never	never used	no	no	no	no	no	no	no	68.6	1.79	21.43	≥ 18,5	90	90 or 100	histopathological	Ganglionic	Extrapulmonar	Ganglionic	negative	neg	unrealized	negative	lymph node / lymph node fragment	no	current	yes	yes	3.2	15.7	3.79	31.5	10.6	83.1	28	33.7	7240	4633
101	68	>49	female	white	white	complete elementary	complete elementary	without companion	1	0-2 MW	not applicable	quit	never used	no	no	no	no	no	no	no	60	1.73	20.07	≥ 18,5	90	90 or 100	mycobacteriological	pulmonary-pleural-laryngeal	Pleuropulmonar	pulmonary-pleural-laryngeal	1+ou<1	pos	unrealized	M. tuberculosis	bronchoalveolar lavage	yes	quit	yes	yes	2.5	4.7	4.15	33	10.5	79.5	25.3	31.8	8340	6255
102	74	>49	female	white	white	complete elementary	complete elementary	married	2.1	>2MW	not slum	never	never used	no	no	no	no	no	no	no	46.9	1.56	20.12	≥ 18,5	90	90 or 100	histopathological	Ganglionic	Extrapulmonar	Ganglionic	negative	neg	unrealized	negative	lymph node / lymph node fragment	no	Never	yes	no	3.1	12	3.37	26.6	8.4	78.9	24.9	31.6	8530	6141
103	46	36-49	female	white	white	complete elementary	complete elementary	without companion	4.3	>2MW	not slum	never	never used	no	no	no	no	no	no	no	60.7	999	999	999	80	≤ 80	histopathological	Ganglionic	Extrapulmonar	Ganglionic	unrealized	999	unrealized	not made or contaminated	unrealized	no	Never	yes	no	2.8	1.4	3.59	31.6	10.3	88	28.7	32.6	6880	3508
104	70	>49	female	white	white	complete university	high school + university	without companion	4.3	>2MW	not slum	never	never used	no	no	no	no	no	no	no	54	1.68	19.14	≥ 18,5	70	≤ 80	mycobacteriological	Disseminated	Disseminated	Disseminated and meningeal	1+ou<1	pos	positive	M. tuberculosis	induced sputum	yes	Never	yes	yes	1.6	9.3	2.84	22.3	8.2	78.5	28.9	36.8	13960	12564
105	64	>49	female	white	white	complete high school	high school + university	married	1	0-2 MW	not slum	never	never used	no	no	no	no	no	no	no	40	999	999	999	50	≤ 80	mycobacteriological	Disseminated	Disseminated	Disseminated and meningeal	negative	neg	unrealized	M. tuberculosis	ganglion / ganglion aspirate / ganglion fragment	yes	Never	yes	yes	999	999	4.37	31.1	10	71.2	22.9	32.2	13510	9186
106	24	18-35	male	white	white	incomplete high school	complete elementary	without companion	999	#NULL!	not slum	current	never used	no	no	no	no	no	no	no	72.9	1.82	22.02	≥ 18,5	90	90 or 100	mycobacteriological	pulmonary-pleural-laryngeal	Pleuropulmonar	pulmonary-pleural-laryngeal	negative	neg	unrealized	M. tuberculosis	induced sputum	yes	current	No	no	999	11.8	4.14	31.9	10.3	77.1	24.9	32.3	6880	3990
107	49	36-49	male	white	white	incomplete elementary	none + incomplete elementary	without companion	999	999	not applicable	never	never used	no	no	no	no	no	no	no	78.2	1.75	25.55	≥ 18,5	80	≤ 80	mycobacteriological	pulmonary-pleural-laryngeal	Pleuropulmonar	pulmonary-pleural-laryngeal	3+	pos	positive	M. tuberculosis	sputum	yes	quit	yes	yes	2.3	5.7	3.63	30.8	9.6	84.8	26.4	31.2	8150	4238
108	25	18-35	male	white	white	incomplete high school	complete elementary	without companion	1	0-2 MW	not slum	current	use or used	yes	no	no	no	no	no	no	52.6	1.72	17.83	<18,5	80	≤ 80	mycobacteriological	pulmonary-pleural-laryngeal	Pleuropulmonar	pulmonary-pleural-laryngeal	1+ou<1	pos	positive	M. tuberculosis	sputum	yes	quit	yes	yes	2.4	7	3.2	28.7	9.3	89.7	29.1	32.4	5530	4036
109	44	36-49	male	white	white	incomplete university	high school + university	without companion	0.8	0-2 MW	not slum	quit	never used	no	no	no	no	no	no	no	57.9	1.78	18.32	<18,5	80	≤ 80	mycobacteriological	pulmonary-pleural-laryngeal	Pleuropulmonar	pulmonary-pleural-laryngeal	1+ou<1	pos	positive	M. tuberculosis	induced sputum	yes	quit	yes	yes	2.6	999	3.31	24.3	8.2	73.4	24.8	33.7	5280	3384
110	34	18-35	male	white	white	complete high school	high school + university	without companion	1.3	0-2 MW	not slum	never	never used	no	no	no	no	no	no	no	88.3	1.86	25.59	≥ 18,5	90	90 or 100	mycobacteriological	Disseminated	Disseminated	Disseminated and meningeal	1+ou<1	pos	positive	M. tuberculosis	ganglion / ganglion aspirate / ganglion fragment	yes	quit	yes	no	3.1	8.13	3.75	31.4	10.3	83.7	27.5	32.8	5660	3905
111	35	18-35	female	white	white	complete elementary	complete elementary	married	1.5	0-2 MW	not slum	never	never used	no	no	no	no	no	no	no	54.6	1.61	21.08	≥ 18,5	90	90 or 100	mycobacteriological	pulmonary-pleural-laryngeal	Pleuropulmonar	pulmonary-pleural-laryngeal	1+ou<1	pos	positive	M. tuberculosis	induced sputum	yes	quit	yes	no	3.5	3.27	4.35	31.5	10.5	72.4	24.1	33.3	7430	4978
112	61	>49	male	white	white	none	none + incomplete elementary	without companion	999	999	not slum	never	never used	no	no	no	no	no	no	no	48.6	999	999	999	90	90 or 100	mycobacteriological	pulmonary-pleural-laryngeal	Pleuropulmonar	pulmonary-pleural-laryngeal	2+	pos	positive	M. tuberculosis	induced sputum	yes	quit	yes	yes	2.5	999	3.76	31.2	10.7	83	28.5	34.3	17630	15867
113	36	36-49	female	white	white	complete university	high school + university	married	2.1	>2MW	not slum	never	never used	no	no	no	no	no	no	no	44.8	1.56	18.47	<18,5	90	90 or 100	mycobacteriological	pulmonary-pleural-laryngeal	Pleuropulmonar	pulmonary-pleural-laryngeal	3+	pos	positive	M. tuberculosis	sputum	yes	Never	yes	no	2.9	5.13	3.58	32	10.2	89.4	28.5	31.9	6750	4455
114	77	>49	male	white	white	incomplete high school	complete elementary	married	1.5	0-2 MW	not slum	quit	never used	no	no	no	no	no	no	no	71.9	1.77	22.97	≥ 18,5	90	90 or 100	mycobacteriological	pulmonary-pleural-laryngeal	Pleuropulmonar	pulmonary-pleural-laryngeal	3+	pos	positive	M. tuberculosis	induced sputum	yes	quit	yes	yes	2.7	10.57	3.72	32.6	10.3	87.6	27.4	31.6	14210	8241
115	37	36-49	female	white	white	complete high school	high school + university	without companion	999	999	not slum	never	use or used	no	yes	yes	no	no	no	no	46.3	1.64	17.28	<18,5	80	≤ 80	mycobacteriological	Disseminated	Disseminated	Disseminated and meningeal	negative	neg	positive	negative	sputum	yes	Never	No	no	1.9	24.21	3.23	30.5	9.4	94.4	29.1	30.8	6980	4257
116	57	>49	female	white	white	incomplete high school	complete elementary	without companion	1	0-2 MW	not slum	quit	use or used	yes	yes	no	no	no	no	no	36.4	1.55	15.16	<18,5	70	≤ 80	mycobacteriological	pulmonary-pleural-laryngeal	Pleuropulmonar	pulmonary-pleural-laryngeal	negative	neg	positive	M. tuberculosis	induced sputum	yes	Never	yes	yes	999	19.57	3.17	27.4	9	86.4	28.4	32.8	17620	13743
117	58	>49	male	white	white	incomplete elementary	none + incomplete elementary	without companion	1	0-2 MW	not slum	current	never used	no	no	no	no	no	no	no	48	1.71	16.43	<18,5	80	≤ 80	mycobacteriological	pulmonary-pleural-laryngeal	Pleuropulmonar	pulmonary-pleural-laryngeal	3+	pos	positive	M. tuberculosis	induced sputum	yes	quit	yes	yes	1.7	12.7	2.89	24.4	7.5	84.4	26	30.7	15080	11460
118	33	18-35	male	white	white	incomplete high school	complete elementary	without companion	999	999	slum	quit	use or used	yes	no	yes	no	no	no	no	69	999	999	999	80	≤ 80	mycobacteriological	Disseminated	Disseminated	Disseminated and meningeal	1+ou<1	pos	positive	M. tuberculosis	lymph node / lymph node fragment	yes	999	yes	yes	1.5	15.16	2.58	22.7	7.4	88	28.7	32.6	8300	6640
119	32	18-35	male	brown	Non white	complete high school	high school + university	without companion	2.3	>2MW	slum	quit	use or used	yes	no	no	no	no	no	no	68.8	1.82	20.78	≥ 18,5	90	90 or 100	mycobacteriological	pulmonary-pleural-laryngeal	Pleuropulmonar	pulmonary-pleural-laryngeal	2+	pos	positive	M. tuberculosis	sputum	yes	quit	yes	yes	2.8	2.1	4.84	42.2	13.6	87.2	28.1	32.2	9680	6292
120	32	18-35	female	black	Non white	complete high school	high school + university	without companion	1	0-2 MW	not slum	never	never used	no	no	no	no	no	no	no	70.1	1.59	27.71	≥ 18,5	100	90 or 100	mycobacteriological	pulmonary-pleural-laryngeal	Pleuropulmonar	pulmonary-pleural-laryngeal	negative	neg	positive	M. tuberculosis	induced sputum	yes	current	No	no	3.6	999	4.28	37.3	12.3	87.1	28.7	33	6790	4209
121	33	18-35	female	black	Non white	complete high school	high school + university	married	999	999	not slum	never	never used	no	no	no	no	no	no	no	60	1.6	23.44	≥ 18,5	100	90 or 100	mycobacteriological	Ganglionic	Extrapulmonar	Ganglionic	negative	neg	unrealized	M. tuberculosis	ganglion / ganglion aspirate / ganglion fragment	yes	quit	yes	no	4.1	3.7	4.58	38.4	12.9	83.8	28.2	33.6	3940	2206
122	69	>49	male	brown	Non white	complete elementary	complete elementary	without companion	999	999	not slum	quit	never used	no	no	no	no	no	no	no	49	999	999	999	80	≤ 80	clinical radiological	pulmonary-pleural-laryngeal	Pleuropulmonar	pulmonary-pleural-laryngeal	negative	neg	negative	negative	sputum	no	Never	yes	yes	3.8	12	4.73	45.8	14.3	96.8	30.2	31.2	10080	7761
123	23	18-35	male	black	Non white	incomplete university	high school + university	without companion	2	0-2 MW	not slum	never	never used	no	no	no	no	no	no	no	65.7	1.73	21.95	≥ 18,5	90	90 or 100	mycobacteriological	pulmonary-pleural-laryngeal	Pleuropulmonar	pulmonary-pleural-laryngeal	negative	neg	negative	M. tuberculosis	induced sputum	yes	Never	yes	yes	4.3	2.8	4.98	40.3	13.3	80.9	26.7	33	8490	6027
124	36	36-49	male	brown	Non white	complete high school	high school + university	without companion	1.7	0-2 MW	slum	never	never used	no	no	no	no	no	no	no	50.7	1.7	17.54	<18,5	90	90 or 100	mycobacteriological	pulmonary-pleural-laryngeal	Pleuropulmonar	pulmonary-pleural-laryngeal	negative	neg	positive	negative	induced sputum	yes	Never	No	no	3.6	999	5.4	42.7	13.3	79.1	24.6	31.1	4840	2081
125	32	18-35	female	brown	Non white	complete high school	high school + university	without companion	1	0-2 MW	not slum	never	never used	no	no	no	no	no	no	no	51.2	1.55	21.33	≥ 18,5	80	≤ 80	mycobacteriological	pulmonary-pleural-laryngeal	Pleuropulmonar	pulmonary-pleural-laryngeal	2+	pos	unrealized	M. tuberculosis	induced sputum	yes	Never	No	no	3.3	0.2	4.46	38.9	12.6	87.2	28.3	32.4	6300	4472
126	39	36-49	male	brown	Non white	incomplete university	high school + university	without companion	3	>2MW	slum	never	never used	no	no	no	no	no	no	no	68.5	999	999	999	90	90 or 100	clinical radiological	pulmonary-pleural-laryngeal	Pleuropulmonar	pulmonary-pleural-laryngeal	negative	neg	negative	negative	sputum	no	Never	yes	no	4.1	1.5	5.17	42	13.8	81.2	26.7	32.9	3920	1803
127	18	18-35	female	brown	Non white	incomplete high school	complete elementary	without companion	999	999	999	999	999	999	999	999	999	999	999	999	49.9	1.63	18.76	≥ 18,5	100	90 or 100	mycobacteriological	pulmonary-pleural-laryngeal	Pleuropulmonar	pulmonary-pleural-laryngeal	negative	neg	positive	not made or contaminated	sputum	yes	999	No	no	4.4	999	5.39	40	12.5	74.2	23.2	31.3	7270	4362
128	30	18-35	male	black	Non white	incomplete high school	complete elementary	without companion	3.4	>2MW	slum	never	never used	no	no	no	no	no	no	no	49	1.63	18.42	<18,5	70	≤ 80	mycobacteriological	pulmonary-pleural-laryngeal	Pleuropulmonar	pulmonary-pleural-laryngeal	1+ou<1	pos	positive	M. tuberculosis	sputum	yes	current	yes	no	3.4	7.9	4.74	41.6	13.7	87.8	28.9	32.9	9890	6626
129	33	18-35	female	brown	Non white	complete high school	high school + university	married	2	0-2 MW	slum	never	never used	no	no	no	no	no	no	no	58.7	1.7	20.3	≥ 18,5	90	90 or 100	mycobacteriological	pulmonary-pleural-laryngeal	Pleuropulmonar	pulmonary-pleural-laryngeal	1+ou<1	pos	positive	M. tuberculosis	sputum	yes	quit	yes	no	3.2	999	4.87	39.8	13.1	81.7	26.9	32.9	5120	2662
130	44	36-49	female	black	Non white	incomplete high school	none + incomplete elementary	married	2	0-2 MW	not slum	current	never used	no	no	no	no	no	no	no	53.3	1.59	21.07	≥ 18,5	90	90 or 100	mycobacteriological	pulmonary-pleural-laryngeal	Pleuropulmonar	pulmonary-pleural-laryngeal	negative	neg	positive	M. tuberculosis	induced sputum	yes	current	yes	no	4	999	4.52	43.3	14.6	95.8	32.3	33.7	6230	4734
131	23	18-35	male	black	Non white	incomplete high school	complete elementary	married	1	0-2 MW	not slum	never	never used	no	no	no	no	no	no	no	55.3	1.63	20.79	≥ 18,5	70	≤ 80	mycobacteriological	pulmonary-pleural-laryngeal	Pleuropulmonar	pulmonary-pleural-laryngeal	1+ou<1	pos	positive	not made or contaminated	sputum	yes	current	yes	yes	999	999	5.15	41.3	13.9	80.2	27	33.7	12220	8798
132	19	18-35	male	black	Non white	incomplete elementary	none + incomplete elementary	without companion	999	999	not slum	never	never used	no	no	no	no	no	no	no	69.7	1.75	22.78	≥ 18,5	80	≤ 80	histopathological	Ganglionic	Extrapulmonar	Ganglionic	negative	neg	negative	negative	ganglion / ganglion aspirate / ganglion fragment	no	Never	No	no	4.2	0.9	4.77	41.3	14.5	86.6	30.4	35.1	8470	6098
133	56	>49	female	black	Non white	incomplete elementary	none + incomplete elementary	married	999	999	not applicable	quit	never used	no	no	no	no	no	no	no	49.3	999	999	999	90	90 or 100	histopathological	Ganglionic	Extrapulmonar	Ganglionic	negative	neg	unrealized	negative	lymph node / lymph node fragment	no	quit	yes	no	4.1	0.5	4.73	40.6	13.7	85.8	29	33.7	4320	1857
134	38	36-49	female	black	Non white	incomplete high school	complete elementary	married	2	0-2 MW	999	current	never used	no	no	no	no	no	no	no	72.8	999	999	999	100	90 or 100	mycobacteriological	pulmonary-pleural-laryngeal	Pleuropulmonar	pulmonary-pleural-laryngeal	negative	neg	unrealized	M. tuberculosis	sputum	yes	current	No	no	999	999	4.42	38.4	12.3	86.9	27.8	32	6290	4465
135	26	18-35	male	brown	Non white	complete high school	high school + university	without companion	4	>2MW	999	never	never used	no	no	no	no	no	no	no	72	1.8	22.2	≥ 18,5	100	90 or 100	mycobacteriological	pulmonary-pleural-laryngeal	Pleuropulmonar	pulmonary-pleural-laryngeal	negative	neg	positive	M. tuberculosis	induced sputum	yes	Never	yes	no	3.8	999	4.77	41.4	13.2	86.8	27.7	31.9	13870	9570
136	23	18-35	female	black	Non white	incomplete university	high school + university	without companion	999	999	999	never	never used	no	no	no	no	no	no	no	78	1.72	26.41	≥ 18,5	90	90 or 100	mycobacteriological	pulmonary-pleural-laryngeal	Pleuropulmonar	pulmonary-pleural-laryngeal	negative	neg	positive	M. tuberculosis	induced sputum	yes	Never	No	no	3.2	999	4.7	39.5	12.5	84	26.6	31.6	4570	2330
137	34	18-35	male	brown	Non white	incomplete high school	complete elementary	married	1	0-2 MW	999	quit	never used	no	no	no	no	no	no	no	58	999	999	999	90	90 or 100	mycobacteriological	pulmonary-pleural-laryngeal	Pleuropulmonar	pulmonary-pleural-laryngeal	3+	pos	positive	negative	sputum	yes	Never	No	no	3.5	4.71	4.92	42.2	13.8	85.8	28	32.7	9780	6454
138	26	18-35	male	brown	Non white	complete high school	high school + university	married	2	0-2 MW	not slum	current	use or used	yes	yes	yes	no	no	no	no	52.6	1.85	15.26	<18,5	100	90 or 100	mycobacteriological	pulmonary-pleural-laryngeal	Pleuropulmonar	pulmonary-pleural-laryngeal	1+ou<1	pos	positive	M. tuberculosis	sputum	yes	current	No	no	999	999	5.01	43.2	13.8	86.2	27.5	31.9	8570	6084
139	28	18-35	male	brown	Non white	complete high school	high school + university	without companion	4.4	>2MW	slum	current	use or used	yes	no	yes	no	sim	yes	yes	78.7	1.78	24.9	≥ 18,5	90	90 or 100	mycobacteriological	Ganglionic	Extrapulmonar	Ganglionic	negative	neg	positive	M. tuberculosis	ganglion / ganglion aspirate / ganglion fragment	yes	quit	yes	no	3.3	4.4	5.19	43.2	14	83.2	27	32.4	12800	9728
140	18	18-35	male	brown	Non white	incomplete high school	complete elementary	without companion	5	>2MW	not slum	never	never used	no	no	no	no	no	no	no	66.4	1.82	20.6	≥ 18,5	80	≤ 80	mycobacteriological	pulmonary-pleural-laryngeal	Pleuropulmonar	pulmonary-pleural-laryngeal	negative	neg	positive	M. tuberculosis	sputum	yes	Never	No	no	3.7	1.1	5.18	39.9	13.2	77	25.5	33.1	8510	6127
141	25	18-35	male	brown	Non white	complete high school	high school + university	married	2	0-2 MW	999	quit	never used	no	no	no	no	no	no	no	88.6	1.85	25.9	≥ 18,5	90	90 or 100	mycobacteriological	pulmonary-pleural-laryngeal	Pleuropulmonar	pulmonary-pleural-laryngeal	negative	neg	unrealized	M. tuberculosis	fragment of lung nodule	yes	Never	No	no	3.9	0.2	4.49	42.4	13.7	77.2	25	32.3	4290	2402
142	48	36-49	male	black	Non white	incomplete high school	complete elementary	without companion	2	0-2 MW	not slum	current	never used	no	no	no	no	no	no	no	59	1.64	21.93	≥ 18,5	80	≤ 80	mycobacteriological	pulmonary-pleural-laryngeal	Pleuropulmonar	pulmonary-pleural-laryngeal	1+ou<1	pos	positive	M. tuberculosis	induced sputum	yes	Never	yes	yes	999	999	4.53	40.2	13.4	88.7	29.6	33.3	9480	6730
143	36	36-49	female	black	Non white	complete university	high school + university	married	3.8	>2MW	slum	never	never used	no	no	no	no	no	no	no	89.9	1.63	33.8	≥ 18,5	100	90 or 100	histopathological	Ganglionic	Extrapulmonar	Ganglionic	unrealized	999	unrealized	not made or contaminated	unrealized	no	Never	No	no	3.7	1.1	5.49	45.3	15.4	82.5	28.1	34	9160	5862
144	48	36-49	female	black	Non white	incomplete elementary	none + incomplete elementary	married	2.5	>2MW	not slum	quit	never used	no	no	no	no	no	no	no	86.2	1.67	31	≥ 18,5	100	90 or 100	histopathological	Ganglionic	Extrapulmonar	Ganglionic	unrealized	999	unrealized	not made or contaminated	unrealized	no	current	No	no	4	0.2	4.42	39.4	13.2	89.1	29.9	33.5	7240	4199
145	41	36-49	male	black	Non white	incomplete high school	complete elementary	without companion	999	999	slum	quit	use or used	yes	no	yes	no	no	no	no	46.4	1.76	14.88	<18,5	80	≤ 80	mycobacteriological	pulmonary-pleural-laryngeal	Pleuropulmonar	pulmonary-pleural-laryngeal	3+	pos	unrealized	M. tuberculosis	sputum	yes	quit	yes	yes	2	999	4.77	47.2	16.5	99	34.6	35	11960	10524
146	54	>49	male	brown	Non white	incomplete elementary	none + incomplete elementary	without companion	1	0-2 MW	slum	current	never used	no	no	no	no	no	no	no	50.1	1.62	19.12	≥ 18,5	90	90 or 100	mycobacteriological	pulmonary-pleural-laryngeal	Pleuropulmonar	pulmonary-pleural-laryngeal	1+ou<1	pos	unrealized	M. tuberculosis	sputum	yes	current	yes	yes	3.3	5.7	4.59	41.4	13.8	90.2	30.1	33.3	10810	7675
147	54	>49	male	black	Non white	incomplete elementary	none + incomplete elementary	without companion	1	0-2 MW	not slum	never	never used	no	no	no	no	no	no	no	70.8	1.7	24.5	≥ 18,5	90	90 or 100	mycobacteriological	Ganglionic	Extrapulmonar	Ganglionic	negative	neg	unrealized	M. tuberculosis	ganglion / ganglion aspirate / ganglion fragment	yes	quit	No	no	3.7	0.4	4.57	42	14.1	91.9	30.9	33.6	5950	2499
148	39	36-49	male	black	Non white	complete elementary	complete elementary	without companion	2	0-2 MW	slum	never	never used	no	no	no	no	no	no	no	81.7	1.75	26.7	≥ 18,5	90	90 or 100	mycobacteriological	pulmonary-pleural-laryngeal	Pleuropulmonar	pulmonary-pleural-laryngeal	negative	neg	negative	M. tuberculosis	induced sputum	yes	quit	No	no	3.6	0.1	4.83	39.3	14.1	81.4	29.2	35.9	5690	1707
149	45	36-49	female	brown	Non white	complete elementary	complete elementary	married	999	999	not slum	current	never used	no	no	no	no	no	no	no	61.4	999	999	999	90	90 or 100	histopathological	pulmonary-pleural-laryngeal	Pleuropulmonar	pulmonary-pleural-laryngeal	unrealized	999	unrealized	not made or contaminated	unrealized	no	quit	yes	no	999	3.9	4.81	39.5	12.6	82.1	26.2	31.9	5870	4226
150	18	18-35	male	brown	Non white	incomplete high school	complete elementary	without companion	2.1	>2MW	not slum	never	never used	no	no	no	no	no	no	no	56.7	1.65	20.84	≥ 18,5	90	90 or 100	histopathological	pulmonary-pleural-laryngeal	Pleuropulmonar	pulmonary-pleural-laryngeal	unrealized	999	unrealized	not made or contaminated	unrealized	no	current	yes	no	999	999	5.12	43.9	14.5	85.7	28.3	33	6230	3862
151	54	>49	male	black	Non white	none	none + incomplete elementary	without companion	2	0-2 MW	slum	quit	never used	no	no	no	no	no	no	no	67.5	1.75	22.06	≥ 18,5	100	90 or 100	mycobacteriological	Ganglionic	Extrapulmonar	Ganglionic	negative	neg	negative	M. tuberculosis	ganglion / ganglion aspirate / ganglion fragment	yes	quit	No	no	4	0.5	5.37	45.1	15.1	84	28.1	33.5	7690	4229
152	23	18-35	male	black	Non white	incomplete elementary	none + incomplete elementary	without companion	0.8	0-2 MW	slum	current	use or used	yes	no	no	no	no	no	no	55.8	1.62	21.3	≥ 18,5	90	90 or 100	mycobacteriological	pulmonary-pleural-laryngeal	Pleuropulmonar	pulmonary-pleural-laryngeal	2+	pos	positive	M. tuberculosis	sputum	yes	current	yes	no	3.7	1.87	4.33	39.8	13.3	91.9	30.7	33.4	6030	3859
153	29	18-35	female	brown	Non white	complete high school	high school + university	without companion	1	0-2 MW	not slum	never	never used	no	no	no	no	no	no	no	49.8	1.6	19.45	≥ 18,5	90	90 or 100	histopathological	Ganglionic	Extrapulmonar	Ganglionic	negative	neg	negative	negative	ganglion / ganglion aspirate / ganglion fragment	no	Never	No	no	3.6	0.28	4.27	36.1	12.1	84.5	28.3	33.5	5890	3710
154	26	18-35	male	black	Non white	incomplete university	high school + university	without companion	999	999	not slum	quit	use or used	yes	no	no	no	no	yes	no	66.8	999	999	999	90	90 or 100	histopathological	Ganglionic	Extrapulmonar	Ganglionic	negative	neg	unrealized	negative	ganglion / ganglion aspirate / ganglion fragment	no	quit	No	no	4.1	0.17	5.29	46.8	16.1	88.5	30.4	34.4	8680	5902
155	41	36-49	male	black	Non white	complete elementary	complete elementary	married	999	999	slum	never	never used	no	no	no	no	no	no	no	96.9	999	999	999	80	≤ 80	clinical radiological	pulmonary-pleural-laryngeal	Pleuropulmonar	pulmonary-pleural-laryngeal	negative	neg	negative	negative	sputum	no	quit	yes	no	999	0.27	5.32	46.5	15.9	87.4	29.9	34.2	8100	5346
156	24	18-35	male	brown	Non white	complete high school	high school + university	married	1	0-2 MW	not slum	never	never used	no	no	no	no	no	no	no	47.2	1.68	16.74	<18,5	90	90 or 100	mycobacteriological	pulmonary-pleural-laryngeal	Pleuropulmonar	pulmonary-pleural-laryngeal	1+ou<1	pos	positive	M. tuberculosis	induced sputum	yes	Never	yes	no	3.2	3.15	5.11	42	13.7	82.2	26.8	32.6	7140	4426
157	63	>49	male	black	Non white	incomplete elementary	none + incomplete elementary	married	999	999	slum	never	never used	no	no	no	no	no	no	no	56.6	1.6	22.11	≥ 18,5	80	≤ 80	mycobacteriological	pulmonary-pleural-laryngeal	Pleuropulmonar	pulmonary-pleural-laryngeal	1+ou<1	pos	positive	M. tuberculosis	sputum	yes	current	yes	no	2.4	1.38	4	39	13.7	97.5	34.3	35.1	5310	2655
158	37	36-49	male	black	Non white	complete high school	high school + university	without companion	1.5	0-2 MW	not slum	never	never used	no	no	no	no	no	no	no	68.6	1.7	23.74	≥ 18,5	90	90 or 100	histopathological	Ganglionic	Extrapulmonar	Ganglionic	negative	neg	negative	negative	ganglion / ganglion aspirate / ganglion fragment	no	Never	No	no	4.3	2.3	4.31	39.2	13.1	91	30.4	33.4	3970	1865
159	21	18-35	male	brown	Non white	incomplete elementary	none + incomplete elementary	without companion	0.8	0-2 MW	slum	current	use or used	yes	no	no	no	sim	yes	yes	67.6	1.72	22.91	≥ 18,5	100	90 or 100	mycobacteriological	Ganglionic	Extrapulmonar	Ganglionic	negative	neg	positive	negative	lymph node / lymph node fragment	yes	current	yes	yes	999	999	4.39	39.4	13.7	89.7	31.2	34.8	6700	3551
160	28	18-35	male	black	Non white	incomplete university	high school + university	999	3	>2MW	not slum	never	never used	no	no	no	no	no	no	no	68.7	1.83	20.58	≥ 18,5	80	≤ 80	mycobacteriological	Ganglionic	Extrapulmonar	Ganglionic	negative	neg	positive	M. tuberculosis	ganglion / ganglion aspirate / ganglion fragment	yes	Never	yes	yes	2.9	7.82	5.91	41.1	13.5	69.5	22.8	32.8	10850	9222
161	42	36-49	male	black	Non white	incomplete high school	complete elementary	married	999	999	not slum	quit	use or used	yes	no	yes	no	no	no	no	79.7	1.86	23.03	≥ 18,5	70	≤ 80	mycobacteriological	pulmonary-pleural-laryngeal	Pleuropulmonar	pulmonary-pleural-laryngeal	negative	neg	positive	not made or contaminated	sputum	yes	quit	yes	no	2.4	7.3	3.97	33.3	11	83.9	27.7	33	9530	5718
162	36	36-49	male	black	Non white	complete high school	high school + university	married	999	999	999	never	never used	no	no	no	no	no	no	no	51.3	1.62	19.55	≥ 18,5	70	≤ 80	mycobacteriological	pulmonary-pleural-laryngeal	Pleuropulmonar	pulmonary-pleural-laryngeal	1+ou<1	pos	positive	M. tuberculosis	induced sputum	yes	current	yes	yes	2.8	999	4.41	34.5	11	78.2	24.9	31.9	6100	4026
163	31	18-35	male	brown	Non white	complete high school	high school + university	without companion	2	0-2 MW	slum	current	use or used	no	no	yes	no	no	no	no	49.7	1.54	20.97	≥ 18,5	80	≤ 80	mycobacteriological	pulmonary-pleural-laryngeal	Pleuropulmonar	pulmonary-pleural-laryngeal	negative	neg	positive	negative	induced sputum	yes	Never	yes	yes	3.5	999	4.28	37	12.3	86.4	28.7	33.2	8900	6230
164	43	36-49	male	brown	Non white	complete elementary	complete elementary	without companion	999	999	slum	999	999	999	999	999	999	999	999	999	79	999	999	999	999	999	mycobacteriological	pulmonary-pleural-laryngeal	Pleuropulmonar	pulmonary-pleural-laryngeal	negative	neg	positive	only smear positive	induced sputum	yes	999	yes	yes	2.2	12.1	4.41	37.3	12.3	84.6	27.9	33	8000	6240
165	45	36-49	male	asian, indian	Non white	incomplete elementary	none + incomplete elementary	married	2	0-2 MW	slum	never	use or used	yes	no	no	no	no	no	no	69.8	1.82	21.09	≥ 18,5	100	90 or 100	clinical radiological	meningeal	Extrapulmonar	Disseminated and meningeal	unrealized	999	unrealized	not made or contaminated	liquor	no	quit	yes	no	999	999	3.77	34	12	90.2	31.8	35.3	8690	5909
166	24	18-35	female	black	Non white	complete elementary	complete elementary	married	3	>2MW	not slum	never	never used	no	no	no	no	no	no	no	69.7	1.73	23.31	≥ 18,5	100	90 or 100	mycobacteriological	pulmonary-pleural-laryngeal	Pleuropulmonar	pulmonary-pleural-laryngeal	negative	neg	positive	M. tuberculosis	induced sputum	yes	Never	yes	no	3.6	5.6	4.7	34.6	11.9	72.5	24.9	34.4	8020	6175
167	63	>49	female	brown	Non white	none	none + incomplete elementary	without companion	999	999	slum	current	never used	no	no	no	no	no	no	no	46.1	1.51	20.18	≥ 18,5	90	90 or 100	mycobacteriological	pulmonary-pleural-laryngeal	Pleuropulmonar	pulmonary-pleural-laryngeal	3+	pos	unrealized	M. tuberculosis	induced sputum	yes	current	yes	yes	2.8	1.8	3.43	33.7	11.1	98.3	32.4	32.9	14860	11293
168	29	18-35	male	brown	Non white	incomplete elementary	none + incomplete elementary	married	999	999	999	current	use or used	yes	no	no	no	no	no	no	55	999	999	999	80	≤ 80	mycobacteriological	pulmonary-pleural-laryngeal	Pleuropulmonar	pulmonary-pleural-laryngeal	3+	pos	positive	only smear positive	sputum	yes	quit	yes	no	2.7	999	5.25	38.5	12.6	73.3	24	32.7	8550	5557
169	57	>49	male	black	Non white	incomplete elementary	none + incomplete elementary	married	1	0-2 MW	999	quit	never used	no	no	no	no	no	no	no	48	1.6	18.75	≥ 18,5	80	≤ 80	mycobacteriological	pulmonary-pleural-laryngeal	Pleuropulmonar	pulmonary-pleural-laryngeal	1+ou<1	pos	positive	only smear positive	induced sputum	yes	current	yes	yes	1.7	999	4.33	33.7	11.6	77.8	26.8	34.4	6650	3325
170	40	36-49	male	black	Non white	complete high school	high school + university	married	3	>2MW	999	never	never used	no	no	no	no	no	no	no	59.5	1.72	20.17	≥ 18,5	80	≤ 80	mycobacteriological	pulmonary-pleural-laryngeal	Pleuropulmonar	pulmonary-pleural-laryngeal	1+ou<1	pos	unrealized	M. tuberculosis	sputum	yes	Never	yes	yes	3.3	14.09	5.21	40.7	12.7	78.1	24.4	31.2	7290	5321
171	27	18-35	male	brown	Non white	incomplete high school	complete elementary	without companion	2	0-2 MW	999	never	never used	no	no	no	no	no	no	no	57.6	1.7	19.93	≥ 18,5	70	≤ 80	mycobacteriological	pulmonary-pleural-laryngeal	Pleuropulmonar	pulmonary-pleural-laryngeal	negative	neg	negative	M. tuberculosis	bronchoalveolar lavage	yes	Never	yes	yes	3.6	999	5.81	39.3	12.4	67.6	21.3	31.6	5750	2300
172	28	18-35	female	brown	Non white	complete high school	high school + university	without companion	2	0-2 MW	999	never	never used	no	no	no	no	no	no	no	46.8	999	999	999	80	≤ 80	mycobacteriological	pulmonary-pleural-laryngeal	Pleuropulmonar	pulmonary-pleural-laryngeal	1+ou<1	pos	positive	M. tuberculosis	sputum	yes	Never	yes	yes	999	999	3.85	33.2	11	86.2	28.6	33.1	8210	5829
173	48	36-49	male	black	Non white	incomplete high school	complete elementary	without companion	999	999	999	never	use or used	no	no	yes	no	no	no	no	77.4	1.75	25.29	≥ 18,5	90	90 or 100	mycobacteriological	pulmonary-pleural-laryngeal	Pleuropulmonar	pulmonary-pleural-laryngeal	3+	pos	positive	not made or contaminated	sputum	yes	current	No	no	999	999	4.85	40	12.5	82.5	25.8	31.3	4900	2548
174	42	36-49	female	black	Non white	incomplete elementary	none + incomplete elementary	married	1	0-2 MW	999	never	never used	no	no	no	no	no	no	no	54.2	999	999	999	80	≤ 80	mycobacteriological	pulmonary-pleural-laryngeal	Pleuropulmonar	pulmonary-pleural-laryngeal	2+	pos	positive	not made or contaminated	sputum	yes	quit	yes	no	3.8	999	4.02	34.3	11	85.3	27.4	32.1	9950	6467
175	23	18-35	female	brown	Non white	incomplete elementary	none + incomplete elementary	married	1.5	0-2 MW	not slum	never	never used	no	no	no	no	no	no	no	37.3	1.52	16.14	<18,5	90	90 or 100	mycobacteriological	pulmonary-pleural-laryngeal	Pleuropulmonar	pulmonary-pleural-laryngeal	2+	pos	positive	M. tuberculosis	sputum	yes	Never	yes	yes	3.3	999	4.53	37.8	11.8	83.4	26	31.2	11340	7371
176	33	18-35	male	brown	Non white	incomplete high school	complete elementary	without companion	1	0-2 MW	999	never	never used	no	no	no	no	no	no	no	42.9	1.55	17.87	<18,5	70	≤ 80	mycobacteriological	pulmonary-pleural-laryngeal	Extrapulmonar	pulmonary-pleural-laryngeal	1+ou<1	pos	positive	M. tuberculosis	induced sputum	yes	Never	yes	yes	3.7	999	4.58	38.9	12.4	84.9	27.1	31.9	10060	6840
177	60	>49	male	brown	Non white	complete elementary	complete elementary	without companion	999	999	not slum	current	never used	no	no	no	no	no	no	no	44	1.67	15.82	<18,5	80	≤ 80	clinical radiological	pulmonary-pleural-laryngeal	Pleuropulmonar	pulmonary-pleural-laryngeal	negative	neg	negative	negative	unrealized	no	current	yes	yes	3.9	7.4	4.48	32.9	11	73.4	24.6	33.4	5920	2664
178	36	36-49	male	brown	Non white	incomplete university	high school + university	married	4.8	>2MW	999	never	never used	no	no	no	no	no	no	no	79.2	1.71	27.12	≥ 18,5	100	90 or 100	histopathological	pulmonary-pleural-laryngeal	Pleuropulmonar	pulmonary-pleural-laryngeal	unrealized	999	unrealized	not made or contaminated	unrealized	no	current	yes	yes	4.6	999	4.35	36.9	12.4	84.8	28.5	33.6	3640	2002
179	31	18-35	male	black	Non white	complete elementary	complete elementary	married	999	999	999	never	never used	no	no	no	no	no	no	no	80.6	1.88	22.83	≥ 18,5	80	≤ 80	histopathological	Ganglionic	Extrapulmonar	Ganglionic	unrealized	999	unrealized	not made or contaminated	unrealized	no	current	yes	no	4.2	999	5.97	35.5	11.4	59.5	19.1	32.1	7250	4785
180	34	18-35	male	brown	Non white	complete university	high school + university	married	6.3	>2MW	not slum	never	never used	no	no	no	no	no	no	no	82.1	1.75	26.83	≥ 18,5	100	90 or 100	clinical radiological	pulmonary-pleural-laryngeal	Pleuropulmonar	pulmonary-pleural-laryngeal	negative	neg	negative	negative	pleural fluid	no	current	yes	no	3.6	0.6	4.38	39.6	12.6	90.4	28.8	31.8	4040	525
181	24	18-35	female	asian, indian	Non white	incomplete high school	complete elementary	without companion	999	999	not slum	never	never used	no	no	no	no	no	no	no	59.9	1.6	23.39	≥ 18,5	100	90 or 100	clinical radiological	Ganglionic	Extrapulmonar	Ganglionic	unrealized	999	unrealized	not made or contaminated	unrealized	no	Never	yes	no	3.6	1.7	5.4	35.4	11.1	65.6	20.6	31.4	6710	4629
182	31	18-35	male	black	Non white	incomplete high school	complete elementary	married	1	0-2 MW	slum	never	use or used	yes	no	no	no	no	no	no	65.4	1.7	22.63	≥ 18,5	90	90 or 100	mycobacteriological	pulmonary-pleural-laryngeal	Pleuropulmonar	pulmonary-pleural-laryngeal	2+	pos	positive	M. tuberculosis	sputum	yes	current	yes	no	999	8.6	4.2	36.3	11.9	86.4	28.3	32.8	8480	5936
183	32	18-35	male	brown	Non white	incomplete elementary	none + incomplete elementary	married	999	999	not slum	current	use or used	yes	no	no	no	no	no	no	57.7	999	999	999	90	90 or 100	mycobacteriological	pulmonary-pleural-laryngeal	Pleuropulmonar	pulmonary-pleural-laryngeal	negative	neg	positive	M. tuberculosis	sputum	yes	current	yes	no	2.6	999	4.58	38.5	12.3	84.1	26.9	31.9	7420	4526
184	30	18-35	male	black	Non white	incomplete high school	complete elementary	married	1	0-2 MW	999	never	never used	no	no	no	no	no	no	no	58	1.72	19.66	≥ 18,5	80	≤ 80	mycobacteriological	Disseminated	Disseminated	Disseminated and meningeal	negative	neg	positive	M. tuberculosis	sputum	yes	Never	yes	no	2.3	999	3.86	35.7	11.3	92.5	29.3	31.7	6700	4087
185	25	18-35	female	black	Non white	incomplete university	high school + university	without companion	3	>2MW	slum	never	never used	no	no	no	no	no	no	no	51	1.58	20.48	≥ 18,5	90	90 or 100	mycobacteriological	pulmonary-pleural-laryngeal	Pleuropulmonar	pulmonary-pleural-laryngeal	negative	neg	positive	M. tuberculosis	induced sputum	yes	Never	No	no	3.8	11.8	3.93	34.5	11.1	87.8	28.2	32.2	10790	7013
186	20	18-35	male	brown	Non white	complete high school	high school + university	without companion	999	999	not slum	never	never used	no	no	no	no	no	no	no	75.3	999	999	999	90	90 or 100	clinical radiological	pulmonary-pleural-laryngeal	Pleuropulmonar	pulmonary-pleural-laryngeal	negative	neg	unrealized	negative	pleural fluid	no	quit	yes	no	999	999	4.83	39.8	12.9	82.4	26.7	32.4	6660	3796
187	30	18-35	female	black	Non white	complete high school	high school + university	without companion	1.1	0-2 MW	not slum	never	never used	no	no	no	no	no	no	no	54	1.67	19.35	≥ 18,5	70	≤ 80	mycobacteriological	Disseminated	Disseminated	Disseminated and meningeal	2+	pos	positive	M. tuberculosis	induced sputum	yes	current	yes	no	3.2	6.1	4.84	36.2	11.3	74.8	23.3	31.2	7780	5757
188	28	18-35	male	black	Non white	complete high school	high school + university	married	999	999	not slum	never	never used	no	no	no	no	no	no	no	63.4	999	999	999	80	≤ 80	mycobacteriological	pulmonary-pleural-laryngeal	Pleuropulmonar	pulmonary-pleural-laryngeal	negative	neg	unrealized	M. tuberculosis	induced sputum	yes	quit	yes	yes	999	14.9	4.56	38.8	12.5	85.1	27.4	32.2	5040	3175
189	30	18-35	female	brown	Non white	incomplete elementary	none + incomplete elementary	without companion	999	999	not applicable	never	never used	no	no	no	no	no	no	no	50.7	999	999	999	100	90 or 100	mycobacteriological	Ganglionic	Extrapulmonar	Ganglionic	1+ou<1	pos	negative	negative	ganglion / ganglion aspirate / ganglion fragment	no	Never	No	no	2.8	4.7	4.41	35.7	11.2	81	25.4	31.4	7050	2749
190	25	18-35	male	brown	Non white	complete elementary	complete elementary	without companion	1	0-2 MW	not slum	quit	use or used	yes	no	no	no	no	no	no	51.1	1.7	17.68	<18,5	80	≤ 80	mycobacteriological	pulmonary-pleural-laryngeal	Pleuropulmonar	pulmonary-pleural-laryngeal	1+ou<1	pos	positive	not made or contaminated	sputum	yes	quit	yes	yes	3.6	2.4	4.64	38.8	12.6	83.6	27.2	32.5	8330	5581
191	28	18-35	male	black	Non white	incomplete high school	high school + university	married	3.7	>2MW	slum	quit	use or used	yes	no	no	no	no	no	no	65.9	1.96	16.7	<18,5	80	≤ 80	clinical radiological	Disseminated	Disseminated	Disseminated and meningeal	negative	neg	negative	negative	liquor	no	current	yes	yes	3.3	2.4	4.12	35.4	12	85.9	29.1	33.9	6790	4956
192	18	18-35	male	brown	Non white	incomplete elementary	none + incomplete elementary	without companion	1	0-2 MW	slum	current	use or used	no	no	no	no	sim	no	no	51	999	999	999	90	90 or 100	mycobacteriological	pulmonary-pleural-laryngeal	Pleuropulmonar	pulmonary-pleural-laryngeal	2+	pos	unrealized	M. tuberculosis	induced sputum	yes	current	yes	yes	3.3	7.2	4.6	37.8	12.7	82.2	27.6	33.6	8820	5909
193	40	36-49	male	brown	Non white	complete high school	high school + university	without companion	2	0-2 MW	not slum	never	never used	no	no	no	no	no	no	no	77	2	19.25	≥ 18,5	100	90 or 100	mycobacteriological	pulmonary-pleural-laryngeal	Pleuropulmonar	pulmonary-pleural-laryngeal	negative	neg	unrealized	M. tuberculosis	induced sputum	yes	Never	yes	no	3.3	0.7	4.15	36.8	12.1	88.7	29.2	32.9	6420	4301
194	69	>49	male	black	Non white	complete elementary	complete elementary	without companion	1	0-2 MW	slum	never	never used	no	no	no	no	no	no	no	48.5	1.68	17.2	999	80	≤ 80	mycobacteriological	pulmonary-pleural-laryngeal	Pleuropulmonar	pulmonary-pleural-laryngeal	negative	neg	unrealized	M. tuberculosis	sputum	yes	quit	No	no	3.7	11.6	4.53	40.4	12.6	89.2	27.8	31.2	3920	1842
195	32	18-35	male	brown	Non white	complete high school	high school + university	without companion	1.1	0-2 MW	not slum	quit	use or used	yes	no	no	no	no	no	no	83	999	999	999	80	≤ 80	mycobacteriological	pulmonary-pleural-laryngeal	Pleuropulmonar	pulmonary-pleural-laryngeal	negative	neg	unrealized	M. tuberculosis	induced sputum	yes	quit	No	no	3	7.5	3.76	37	11.9	98.4	31.6	32.2	4150	1992
196	34	18-35	male	black	Non white	complete elementary	complete elementary	without companion	1	0-2 MW	slum	quit	use or used	yes	no	yes	no	no	no	no	60	1.79	18.75	≥ 18,5	80	≤ 80	mycobacteriological	pulmonary-pleural-laryngeal	Pleuropulmonar	pulmonary-pleural-laryngeal	negative	neg	positive	M. tuberculosis	induced sputum	yes	quit	yes	no	3.3	2.41	3.99	36	11.6	90.2	29.1	32.2	3970	2104
197	52	>49	male	black	Non white	incomplete elementary	none + incomplete elementary	without companion	999	999	slum	current	use or used	yes	no	no	no	no	no	no	64.5	1.83	19.25	≥ 18,5	80	≤ 80	mycobacteriological	pulmonary-pleural-laryngeal	Pleuropulmonar	pulmonary-pleural-laryngeal	1+ou<1	pos	positive	M. tuberculosis	sputum	yes	current	yes	no	2.7	8.75	3.76	34.5	11.7	91.8	31.1	33.9	15610	11707
198	37	36-49	male	brown	Non white	complete elementary	complete elementary	without companion	1	0-2 MW	not slum	quit	use or used	yes	yes	yes	no	no	yes	no	87	1.67	31.29	≥ 18,5	90	90 or 100	clinical radiological	meningeal	Extrapulmonar	Disseminated and meningeal	negative	neg	negative	negative	liquor	no	quit	No	no	999	2.44	4.33	35.1	11.3	81.1	26.1	32.2	6340	4438
199	63	>49	male	brown	Non white	incomplete elementary	none + incomplete elementary	married	1	0-2 MW	not slum	999	999	999	999	999	999	999	999	999	53.6	1.56	22.06	≥ 18,5	999	999	clinical radiological	Disseminated	Disseminated	Disseminated and meningeal	negative	neg	unrealized	negative	induced sputum	no	999	No	no	3.3	1.6	4.17	35.6	12.1	85.4	29	34	4670	2521
200	36	36-49	female	black	Non white	complete elementary	complete elementary	without companion	1.5	0-2 MW	slum	quit	use or used	yes	no	no	no	no	no	no	51.5	1.66	18.72	≥ 18,5	80	≤ 80	mycobacteriological	pulmonary-pleural-laryngeal	Pleuropulmonar	pulmonary-pleural-laryngeal	2+	pos	positive	M. tuberculosis	sputum	yes	quit	yes	no	999	999	4.54	34.9	11.6	76.9	25.6	33.2	14180	8791
201	46	36-49	male	brown	Non white	incomplete elementary	none + incomplete elementary	without companion	2.1	0-2 MW	not slum	never	never used	no	no	no	no	no	no	no	66.5	1.72	22.54	≥ 18,5	90	90 or 100	mycobacteriological	pulmonary-pleural-laryngeal	Pleuropulmonar	pulmonary-pleural-laryngeal	negative	neg	negative	M. tuberculosis	induced sputum	yes	quit	yes	yes	3.3	7.33	4.14	34.8	11.6	84.1	28	33.3	8770	5349
202	28	18-35	male	black	Non white	incomplete elementary	none + incomplete elementary	married	2	0-2 MW	999	quit	never used	no	no	no	no	no	no	no	999	999	999	999	80	≤ 80	mycobacteriological	Disseminated	Disseminated	Disseminated and meningeal	negative	neg	positive	M. tuberculosis	liquor	yes	quit	yes	yes	3.5	1.19	4.55	36	12.4	79.1	27.3	34.4	14830	12160
203	18	18-35	male	black	Non white	incomplete high school	complete elementary	without companion	1	0-2 MW	slum	never	never used	no	no	no	no	no	no	no	53	1.6	20.7	≥ 18,5	90	90 or 100	mycobacteriological	pulmonary-pleural-laryngeal	Pleuropulmonar	pulmonary-pleural-laryngeal	1+ou<1	pos	positive	M. tuberculosis	induced sputum	yes	current	yes	yes	999	14.54	4.99	37.7	12.8	75.6	25.7	34	10960	7781
204	40	36-49	female	black	Non white	incomplete elementary	none + incomplete elementary	married	1	0-2 MW	not slum	never	never used	no	no	no	no	no	no	no	67	1.72	22.71	≥ 18,5	80	≤ 80	clinical radiological	pulmonary-pleural-laryngeal	Pleuropulmonar	pulmonary-pleural-laryngeal	negative	neg	negative	negative	unrealized	no	Never	No	no	4.1	0.19	4.17	33.8	11.8	81.1	28.3	34.9	5280	2323
205	44	36-49	male	black	Non white	complete university	high school + university	married	4.5	>2MW	not slum	never	never used	no	no	no	no	no	no	no	66.8	999	999	999	100	90 or 100	clinical radiological	pulmonary-pleural-laryngeal	Pleuropulmonar	pulmonary-pleural-laryngeal	negative	neg	negative	negative	induced sputum	no	quit	yes	yes	999	999	3.46	31.6	10.3	91.3	29.8	32.6	8760	5869
206	23	18-35	male	black	Non white	complete high school	high school + university	married	2.3	>2MW	slum	never	never used	no	no	no	no	no	no	yes	59.5	999	999	999	80	≤ 80	mycobacteriological	Disseminated	Disseminated	Disseminated and meningeal	1+ou<1	pos	unrealized	M. tuberculosis	ganglion / ganglion aspirate / ganglion fragment	yes	quit	yes	yes	2.4	5.2	2.88	24.9	8.2	86.5	28.5	32.9	3350	2311
207	36	36-49	female	black	Non white	complete high school	high school + university	without companion	999	999	slum	current	use or used	yes	no	no	no	no	no	no	53	1.6	20.7	≥ 18,5	60	≤ 80	clinical radiological	meningeal	Extrapulmonar	Disseminated and meningeal	negative	neg	negative	negative	liquor	no	quit	No	no	#NULL!	#NULL!	3.66	31.4	10.8	85.8	29.5	34.4	2540	2032
208	35	18-35	female	black	Non white	incomplete elementary	none + incomplete elementary	without companion	1	0-2 MW	slum	quit	never used	no	no	no	no	no	no	no	39.4	1.68	13.97	<18,5	70	≤ 80	mycobacteriological	pulmonary-pleural-laryngeal	Pleuropulmonar	pulmonary-pleural-laryngeal	2+	pos	positive	not made or contaminated	sputum	yes	quit	yes	yes	1.4	999	2.96	27.3	8.6	92.2	29.1	31.5	4940	4446
209	33	18-35	male	brown	Non white	incomplete high school	complete elementary	without companion	2	0-2 MW	999	quit	never used	no	no	no	no	no	no	no	56	1.55	23.33	≥ 18,5	90	90 or 100	mycobacteriological	Ganglionic	Extrapulmonar	Ganglionic	3+	pos	positive	M. tuberculosis	ganglion / ganglion aspirate / ganglion fragment	yes	quit	yes	yes	999	10.2	3.28	28.4	8.9	86.6	27.1	31.3	7200	4824
210	32	18-35	female	brown	Non white	incomplete elementary	none + incomplete elementary	without companion	999	999	slum	quit	use or used	yes	no	yes	no	no	no	no	54	1.61	20.84	≥ 18,5	70	≤ 80	mycobacteriological	pulmonary-pleural-laryngeal	Pleuropulmonar	pulmonary-pleural-laryngeal	negative	neg	positive	M. tuberculosis	induced sputum	yes	quit	yes	yes	999	14.2	2.87	26.3	8.8	91.6	30.7	33.5	5150	3399
211	27	18-35	male	black	Non white	incomplete high school	complete elementary	without companion	2	0-2 MW	not slum	quit	use or used	yes	yes	yes	no	no	no	no	67	1.87	19.14	≥ 18,5	70	≤ 80	mycobacteriological	pulmonary-pleural-laryngeal	Pleuropulmonar	pulmonary-pleural-laryngeal	1+ou<1	pos	positive	M. tuberculosis	sputum	yes	quit	yes	yes	1.6	13.6	4.05	31.3	10.6	77.3	26.2	33.9	5080	4362
212	52	>49	male	brown	Non white	incomplete high school	complete elementary	married	1	0-2 MW	slum	current	use or used	no	no	yes	no	no	no	no	54.5	1.7	18.86	≥ 18,5	70	≤ 80	mycobacteriological	pulmonary-pleural-laryngeal	Pleuropulmonar	pulmonary-pleural-laryngeal	negative	neg	positive	M. tuberculosis	induced sputum	yes	current	yes	yes	2.2	999	3.2	31.7	10.2	99.1	31.9	32.2	8700	6090
213	24	18-35	male	brown	Non white	complete university	high school + university	without companion	3.5	>2MW	not slum	never	never used	no	no	no	no	no	no	no	64	999	999	999	100	90 or 100	histopathological	Ganglionic	Extrapulmonar	Ganglionic	unrealized	999	unrealized	not made or contaminated	unrealized	no	Never	yes	yes	3.7	0.4	4.34	30.6	9.2	70.5	21.2	30.1	3110	1337
214	55	>49	male	black	Non white	incomplete high school	complete elementary	married	4	>2MW	999	quit	never used	no	no	no	no	no	no	no	79.6	1.71	27.26	≥ 18,5	100	90 or 100	mycobacteriological	pulmonary-pleural-laryngeal	Pleuropulmonar	pulmonary-pleural-laryngeal	1+ou<1	pos	positive	only smear positive	induced sputum	yes	Never	No	no	3.4	999	4.62	36.6	10.8	79.2	23.4	29.5	7240	4633
215	26	18-35	female	black	Non white	incomplete high school	none + incomplete elementary	married	1	0-2 MW	999	never	never used	no	no	no	no	no	no	no	51	1.65	18.75	≥ 18,5	80	≤ 80	mycobacteriological	Disseminated	Disseminated	Disseminated and meningeal	2+	pos	unrealized	M. tuberculosis	induced sputum	yes	Never	yes	yes	2.4	999	4.13	27.9	8.5	67.6	20.6	30.5	17010	13608
216	39	36-49	male	black	Non white	complete high school	high school + university	married	2	0-2 MW	999	never	never used	no	no	no	no	no	no	no	62.6	999	999	999	80	≤ 80	histopathological	pulmonary-pleural-laryngeal	Pleuropulmonar	pulmonary-pleural-laryngeal	negative	neg	unrealized	negative	induced sputum	no	Never	yes	no	999	999	3.57	32.6	9.8	91.3	27.5	30.1	6330	3671
217	34	18-35	male	black	Non white	complete elementary	complete elementary	without companion	4	>2MW	999	never	use or used	no	no	yes	no	no	no	no	74.1	1.77	23.64	≥ 18,5	90	90 or 100	mycobacteriological	pulmonary-pleural-laryngeal	Pleuropulmonar	pulmonary-pleural-laryngeal	2+	pos	unrealized	M. tuberculosis	induced sputum	yes	current	yes	no	3.6	6.81	3.48	31.6	9.8	90.8	28.2	31	3890	2334
218	62	>49	male	brown	Non white	incomplete elementary	none + incomplete elementary	married	3	>2MW	999	quit	never used	no	no	no	no	no	no	no	57	1.67	20.43	≥ 18,5	80	≤ 80	mycobacteriological	pulmonary-pleural-laryngeal	Pleuropulmonar	pulmonary-pleural-laryngeal	2+	pos	unrealized	M. tuberculosis	induced sputum	yes	Never	yes	no	2.6	22.73	4.5	35.3	10.8	78.4	24	30.6	10190	7336
219	34	18-35	male	black	Non white	complete university	high school + university	married	999	999	999	quit	use or used	yes	no	yes	no	no	no	yes	71	1.9	19.66	≥ 18,5	80	≤ 80	clinical radiological	pulmonary-pleural-laryngeal	Pleuropulmonar	pulmonary-pleural-laryngeal	negative	neg	negative	not made or contaminated	induced sputum	no	current	yes	yes	2.6	999	4.26	31.5	9.6	73.9	22.5	30.5	7670	3835
220	64	>49	male	black	Non white	complete elementary	complete elementary	married	999	999	not slum	quit	never used	no	no	no	no	no	no	no	61.3	1.75	20.03	≥ 18,5	90	90 or 100	mycobacteriological	pulmonary-pleural-laryngeal	Pleuropulmonar	pulmonary-pleural-laryngeal	negative	neg	positive	negative	bronchoalveolar lavage	yes	quit	yes	yes	1.8	999	3.44	27.3	8.2	79.4	23.8	30	10110	6672
221	30	18-35	male	black	Non white	complete elementary	complete elementary	without companion	1	0-2 MW	999	current	use or used	yes	no	yes	no	sim	yes	yes	51.8	1.73	17.32	<18,5	70	≤ 80	mycobacteriological	Disseminated	Disseminated	Disseminated and meningeal	3+	pos	positive	M. tuberculosis	ganglion / ganglion aspirate / ganglion fragment	yes	quit	yes	yes	2.7	999	3.17	27.6	9.1	87.1	28.7	33	6250	3875
222	23	18-35	female	brown	Non white	complete high school	high school + university	without companion	999	999	not slum	never	never used	no	no	no	no	no	no	no	37.7	1.57	15.32	<18,5	60	≤ 80	mycobacteriological	pulmonary-pleural-laryngeal	Pleuropulmonar	pulmonary-pleural-laryngeal	1+ou<1	pos	positive	M. tuberculosis	sputum	yes	Never	yes	yes	2.5	999	3.81	28.7	9	75.3	23.6	31.4	12870	8880
223	55	>49	male	black	Non white	incomplete elementary	none + incomplete elementary	without companion	999	999	not slum	current	use or used	no	no	yes	no	no	no	no	50.5	1.8	15.58	<18,5	70	≤ 80	mycobacteriological	pulmonary-pleural-laryngeal	Pleuropulmonar	pulmonary-pleural-laryngeal	negative	neg	negative	M. tuberculosis	induced sputum	yes	current	yes	no	2.4	2.2	3.88	31.7	9.8	81.7	25.3	30.9	8910	6058
224	75	>49	female	black	Non white	incomplete elementary	none + incomplete elementary	without companion	2	0-2 MW	slum	never	never used	no	no	no	no	no	no	no	999	999	999	999	60	≤ 80	mycobacteriological	pulmonary-pleural-laryngeal	Pleuropulmonar	pulmonary-pleural-laryngeal	3+	pos	unrealized	M. tuberculosis	induced sputum	yes	Never	yes	yes	1.9	11.6	3.16	27	8.8	85.4	27.8	32.6	8310	6315
225	53	>49	female	brown	Non white	incomplete elementary	none + incomplete elementary	married	1.6	0-2 MW	not slum	never	never used	no	no	no	no	no	no	no	52	1.6	20.31	≥ 18,5	70	≤ 80	mycobacteriological	pulmonary-pleural-laryngeal	Pleuropulmonar	pulmonary-pleural-laryngeal	3+	pos	unrealized	M. tuberculosis	sputum	yes	quit	yes	yes	999	5	4.29	35.3	10.8	82.3	25.2	30.6	11730	7741
226	43	36-49	female	black	Non white	complete elementary	complete elementary	married	2.2	>2MW	not slum	quit	use or used	no	no	yes	no	no	no	no	50.4	1.51	22.1	≥ 18,5	90	90 or 100	mycobacteriological	pulmonary-pleural-laryngeal	Pleuropulmonar	pulmonary-pleural-laryngeal	negative	neg	unrealized	M. tuberculosis	induced sputum	yes	quit	yes	yes	3.2	3.2	3.46	27.1	8.9	78.3	25.7	32.8	5540	2825
227	33	18-35	male	brown	Non white	complete elementary	complete elementary	without companion	999	999	not slum	current	use or used	yes	no	yes	no	no	no	no	41.1	1.7	14.22	<18,5	60	≤ 80	mycobacteriological	Disseminated	Disseminated	Disseminated and meningeal	1+ou<1	pos	unrealized	M. tuberculosis	sputum	yes	quit	yes	yes	1.4	20.2	3.28	26.8	9	81.7	27.4	33.6	27870	18394
228	47	36-49	female	brown	Non white	complete high school	high school + university	without companion	4	>2MW	not slum	never	never used	no	no	no	no	no	no	no	54.5	1.52	23.59	≥ 18,5	90	90 or 100	mycobacteriological	pulmonary-pleural-laryngeal	Pleuropulmonar	pulmonary-pleural-laryngeal	1+ou<1	pos	positive	M. tuberculosis	induced sputum	yes	current	yes	no	999	7.2	3.65	28.3	8.7	77.5	23.8	30.7	7720	6639
229	28	18-35	female	brown	Non white	incomplete high school	complete elementary	married	1	0-2 MW	not slum	never	never used	no	no	no	no	no	no	no	41.8	1.61	16.14	<18,5	70	≤ 80	mycobacteriological	pulmonary-pleural-laryngeal	Pleuropulmonar	pulmonary-pleural-laryngeal	1+ou<1	pos	unrealized	M. tuberculosis	induced sputum	yes	current	yes	yes	2.2	7.9	3.39	27.7	8.9	81.7	26.3	32.1	4940	2717
230	46	36-49	female	brown	Non white	incomplete elementary	none + incomplete elementary	without companion	999	999	not slum	current	never used	no	no	no	no	no	no	no	52	1.6	20.31	≥ 18,5	80	≤ 80	mycobacteriological	pulmonary-pleural-laryngeal	Pleuropulmonar	pulmonary-pleural-laryngeal	2+	pos	positive	M. tuberculosis	induced sputum	yes	current	yes	yes	3.1	5.1	2.68	26.8	9.1	100	34	34	4110	3370
231	43	36-49	male	brown	Non white	incomplete elementary	none + incomplete elementary	without companion	999	999	not slum	current	use or used	no	no	yes	no	no	no	no	60	1.65	22.06	≥ 18,5	70	≤ 80	mycobacteriological	pulmonary-pleural-laryngeal	Pleuropulmonar	pulmonary-pleural-laryngeal	3+	pos	positive	M. tuberculosis	induced sputum	yes	quit	No	no	2.3	6.8	4.08	34.9	10.2	85.5	25	29.2	18610	15074
232	43	36-49	female	black	Non white	incomplete elementary	none + incomplete elementary	without companion	2.2	>2MW	slum	never	use or used	no	no	yes	no	no	no	no	61.2	1.62	23.35	≥ 18,5	80	≤ 80	mycobacteriological	pulmonary-pleural-laryngeal	Pleuropulmonar	pulmonary-pleural-laryngeal	3+	pos	positive	M. tuberculosis	sputum	yes	current	yes	yes	2.6	11.4	4.09	29.8	9.1	72.9	22.2	30.5	7960	6288
233	69	>49	female	brown	Non white	complete elementary	complete elementary	without companion	999	999	not slum	quit	never used	no	no	no	no	no	no	no	57.7	999	999	999	80	≤ 80	clinical radiological	pulmonary-pleural-laryngeal	Pleuropulmonar	pulmonary-pleural-laryngeal	negative	neg	unrealized	negative	bronchoalveolar lavage	no	quit	yes	yes	3.5	1.4	3.99	33	10.4	82.7	26.1	31.5	6070	3338
234	27	18-35	female	brown	Non white	complete high school	high school + university	married	2	0-2 MW	slum	never	never used	no	no	no	no	no	no	no	58.3	1.65	21.43	≥ 18,5	90	90 or 100	mycobacteriological	pulmonary-pleural-laryngeal	Pleuropulmonar	pulmonary-pleural-laryngeal	2+	pos	unrealized	M. tuberculosis	sputum	yes	quit	yes	yes	999	999	4.38	30.6	9.1	69.9	20.8	29.7	7680	5529
235	47	36-49	female	black	Non white	complete elementary	complete elementary	without companion	999	999	slum	never	never used	no	no	no	no	no	no	no	999	999	999	999	50	≤ 80	clinical radiological	meningeal	Extrapulmonar	Disseminated and meningeal	negative	neg	unrealized	negative	liquor	no	quit	yes	yes	2.3	1.6	3.97	29.5	10.3	74.3	25.9	34.9	14390	11799
236	66	>49	female	black	Non white	incomplete high school	high school + university	married	2.7	>2MW	not slum	never	never used	no	no	no	no	no	no	no	49.4	1.65	18.16	<18,5	90	90 or 100	clinical radiological	pulmonary-pleural-laryngeal	Pleuropulmonar	pulmonary-pleural-laryngeal	negative	neg	negative	negative	sputum	no	quit	yes	yes	2.2	11.1	5.01	34	10.6	67.9	21.2	31.2	15340	10738
237	44	36-49	female	brown	Non white	complete high school	high school + university	married	2	0-2 MW	not slum	never	never used	no	no	no	no	no	no	no	71.3	1.71	24.42	≥ 18,5	80	≤ 80	mycobacteriological	pulmonary-pleural-laryngeal	Pleuropulmonar	pulmonary-pleural-laryngeal	1+ou<1	pos	positive	M. tuberculosis	sputum	yes	Never	No	no	3	3.6	3.4	30.6	9.7	90	28.5	31.7	5600	3416
238	31	18-35	female	brown	Non white	complete high school	high school + university	married	2	0-2 MW	slum	never	never used	no	no	no	no	no	no	no	51	1.55	21.25	≥ 18,5	70	≤ 80	mycobacteriological	pulmonary-pleural-laryngeal	Pleuropulmonar	pulmonary-pleural-laryngeal	2+	pos	positive	M. tuberculosis	induced sputum	yes	Never	No	no	3.5	999	3.91	30.4	9.9	77.7	25.3	32.6	6150	4182
239	39	36-49	male	brown	Non white	complete high school	high school + university	married	1.3	0-2 MW	slum	never	never used	no	no	no	no	no	no	no	75	1.95	19.73	≥ 18,5	70	≤ 80	clinical radiological	pulmonary-pleural-laryngeal	Pleuropulmonar	pulmonary-pleural-laryngeal	negative	neg	negative	negative	sputum	no	Never	yes	yes	2.2	18.19	3.33	26.6	8.9	79.9	26.7	33.5	9890	7318
240	31	18-35	male	brown	Non white	incomplete elementary	none + incomplete elementary	married	1	0-2 MW	not slum	current	use or used	yes	yes	yes	no	no	no	no	65	999	999	999	90	90 or 100	mycobacteriological	Disseminated	Disseminated	Disseminated and meningeal	1+ou<1	pos	unrealized	M. tuberculosis	induced sputum	yes	quit	yes	yes	999	1.24	3.12	28.3	9.1	90.7	29.2	32.2	2990	1943
241	41	36-49	male	brown	Non white	incomplete elementary	none + incomplete elementary	without companion	1	0-2 MW	slum	current	use or used	no	no	yes	no	no	no	no	56	999	999	999	70	≤ 80	mycobacteriological	pulmonary-pleural-laryngeal	Pleuropulmonar	pulmonary-pleural-laryngeal	1+ou<1	pos	positive	M. tuberculosis	sputum	yes	999	yes	no	2	14.24	3.25	28.4	10.1	87.4	31.1	35.6	8790	7911
242	24	18-35	male	black	Non white	incomplete elementary	none + incomplete elementary	without companion	1	0-2 MW	slum	quit	never used	no	no	no	no	no	no	no	47.35	1.61	17.4	<18,5	80	≤ 80	mycobacteriological	pulmonary-pleural-laryngeal	Pleuropulmonar	pulmonary-pleural-laryngeal	2+	pos	positive	M. tuberculosis	induced sputum	yes	quit	yes	no	2.6	6.04	3.17	28	9.1	88.3	28.7	32.5	13390	8034
243	51	>49	male	black	Non white	complete high school	high school + university	without companion	1	0-2 MW	slum	never	never used	no	no	no	no	no	no	no	50	1.69	17.48	<18,5	80	≤ 80	mycobacteriological	pulmonary-pleural-laryngeal	Pleuropulmonar	pulmonary-pleural-laryngeal	negative	neg	positive	M. tuberculosis	induced sputum	yes	quit	yes	no	2.9	10.15	3.27	30.8	10.8	94.2	33	35.1	10430	8443
244	32	18-35	male	brown	Non white	incomplete elementary	none + incomplete elementary	without companion	999	999	not slum	current	use or used	yes	no	yes	no	sim	yes	yes	57.3	1.73	19.16	≥ 18,5	80	≤ 80	mycobacteriological	Disseminated	Disseminated	Disseminated and meningeal	3+	pos	positive	M. tuberculosis	induced sputum	yes	quit	yes	yes	2	9.5	3.42	25.3	7.5	74	21.9	29.6	7320	4684
245	37	36-49	female	black	Non white	incomplete elementary	none + incomplete elementary	married	1	0-2 MW	not slum	current	use or used	no	no	yes	no	no	no	no	41.7	1.5	18.53	≥ 18,5	60	≤ 80	mycobacteriological	pulmonary-pleural-laryngeal	Pleuropulmonar	pulmonary-pleural-laryngeal	3+	pos	positive	M. tuberculosis	induced sputum	yes	current	yes	yes	0.8	20.1	3.09	18.9	6.1	61.2	19.7	32.6	2690	2259
246	20	18-35	female	brown	Non white	incomplete high school	complete elementary	without companion	1	0-2 MW	999	quit	never used	no	no	no	no	no	no	no	50	1.6	19.53	≥ 18,5	80	≤ 80	mycobacteriological	pulmonary-pleural-laryngeal	Pleuropulmonar	pulmonary-pleural-laryngeal	1+ou<1	pos	positive	M. tuberculosis	induced sputum	yes	quit	yes	yes	1.7	999	2.3	17.4	5.8	75.7	25.2	33.3	1390	903
247	76	>49	male	brown	Non white	incomplete elementary	none + incomplete elementary	without companion	1	0-2 MW	not slum	never	never used	no	no	no	no	no	no	no	55.9	1.68	19.82	≥ 18,5	90	90 or 100	mycobacteriological	pulmonary-pleural-laryngeal	Pleuropulmonar	pulmonary-pleural-laryngeal	2+	pos	positive	M. tuberculosis	induced sputum	yes	Never	yes	no	999	999	3.1	23.8	7.7	76.8	24.8	32.4	7520	4512
248	31	18-35	male	brown	Non white	incomplete high school	none + incomplete elementary	without companion	1	0-2 MW	999	never	use or used	yes	no	no	no	no	no	no	48.8	1.73	16.32	<18,5	80	≤ 80	histopathological	Ganglionic	Extrapulmonar	Ganglionic	negative	neg	unrealized	negative	ganglion / ganglion aspirate / ganglion fragment	no	quit	yes	yes	2.4	10.48	2.81	23.5	7.2	83.6	25.6	30.6	10370	8296
249	19	18-35	female	black	Non white	incomplete high school	complete elementary	without companion	1	0-2 MW	999	current	never used	no	no	no	no	no	no	no	50	1.6	19.53	≥ 18,5	70	≤ 80	mycobacteriological	pulmonary-pleural-laryngeal	Pleuropulmonar	pulmonary-pleural-laryngeal	3+	pos	unrealized	M. tuberculosis	sputum	yes	current	yes	yes	1.9	16.71	3.1	23.3	7.3	75.2	23.5	31.3	3420	2872
250	36	36-49	female	black	Non white	incomplete elementary	none + incomplete elementary	without companion	999	999	not slum	quit	use or used	yes	yes	yes	no	sim	no	yes	51	999	999	999	70	≤ 80	mycobacteriological	pulmonary-pleural-laryngeal	Pleuropulmonar	pulmonary-pleural-laryngeal	2+	pos	positive	M. tuberculosis	induced sputum	yes	quit	yes	yes	2.4	999	3.21	25.3	7.3	78.8	22.7	28.9	8700	5220
251	45	36-49	female	black	Non white	incomplete elementary	none + incomplete elementary	without companion	999	999	999	never	never used	no	no	no	no	no	no	no	63.4	999	999	999	80	≤ 80	clinical radiological	Disseminated	Disseminated	Disseminated and meningeal	negative	neg	negative	negative	ganglion / ganglion aspirate / ganglion fragment	no	current	No	no	999	6	2.89	23.6	7.7	81.7	26.6	32.6	3880	2793
252	35	18-35	female	brown	Non white	complete elementary	complete elementary	without companion	1	0-2 MW	slum	quit	never used	no	no	no	no	no	no	no	39.4	1.68	13.97	<18,5	70	≤ 80	mycobacteriological	pulmonary-pleural-laryngeal	Pleuropulmonar	pulmonary-pleural-laryngeal	2+	pos	positive	M. tuberculosis	induced sputum	yes	quit	yes	yes	1.4	999	2.28	22.1	7.1	96.9	31.1	32.1	8650	7266
253	69	>49	male	brown	Non white	incomplete elementary	none + incomplete elementary	without companion	2	0-2 MW	slum	current	never used	no	no	no	no	no	no	no	50.4	1.75	16.47	<18,5	70	≤ 80	mycobacteriological	pulmonary-pleural-laryngeal	Pleuropulmonar	pulmonary-pleural-laryngeal	3+	pos	positive	M. tuberculosis	sputum	yes	quit	yes	yes	2	14.3	3.3	23.8	7.6	72.1	23	31.9	15660	12214
254	36	36-49	male	black	Non white	incomplete elementary	none + incomplete elementary	without companion	1	0-2 MW	slum	never	use or used	no	no	yes	no	no	no	no	67.2	1.76	21.74	≥ 18,5	90	90 or 100	mycobacteriological	pulmonary-pleural-laryngeal	Pleuropulmonar	pulmonary-pleural-laryngeal	negative	neg	positive	M. tuberculosis	induced sputum	yes	quit	yes	no	3	3.6	2.55	23.1	7.4	90.6	29	32	4500	3060
255	21	18-35	male	brown	Non white	incomplete elementary	none + incomplete elementary	without companion	1	0-2 MW	not slum	current	never used	no	no	no	no	no	no	no	52	999	999	999	60	≤ 80	mycobacteriological	Disseminated	Disseminated	Disseminated and meningeal	negative	neg	positive	M. tuberculosis	bronchoalveolar lavage	yes	current	yes	yes	1.3	15.1	2.7	22.7	7.6	84.1	28.1	33.5	2780	2168
256	34	18-35	female	asian, indian	Non white	complete elementary	complete elementary	married	999	999	slum	quit	use or used	no	no	yes	no	no	no	no	59	1.6	23.05	≥ 18,5	80	≤ 80	mycobacteriological	Disseminated	Disseminated	Disseminated and meningeal	2+	pos	unrealized	M. tuberculosis	ganglion / ganglion aspirate / ganglion fragment	yes	quit	yes	no	2.4	8.4	2.57	21.5	6.9	83.7	26.8	32.1	8830	7064
257	39	36-49	female	black	Non white	incomplete high school	complete elementary	without companion	1	0-2 MW	not slum	never	never used	no	no	no	no	no	no	no	999	999	999	999	50	≤ 80	mycobacteriological	Disseminated	Disseminated	Disseminated and meningeal	3+	pos	unrealized	M. tuberculosis	ganglion / ganglion aspirate / ganglion fragment	yes	quit	yes	yes	1.1	34.7	2.23	18.8	6.3	84.3	28.3	33.5	13950	9067
258	56	>49	male	999	999	complete elementary	complete elementary	without companion	2	0-2 MW	999	never	never used	no	no	no	no	no	no	no	999	999	999	999	70	≤ 80	clinical radiological	meningeal	Extrapulmonar	Disseminated and meningeal	negative	neg	negative	negative	liquor	no	current	999	999	2.8	8.72	3.42	32.4	11.3	94.7	33	34.9	6580	4277
[truncated: 30 more columns]
